# Supplementary material for: Molecular structure of promoter-bound yeast TFIID
Source: Nat Commun. 2018 Nov 7;9:4666. doi: 10.1038/s41467-018-07096-y (PMC6220335; doi:10.1038/s41467-018-07096-y)
Supplement: Supplementary file 4 — Supplementary Data 1 [file 41467_2018_7096_MOESM4_ESM.xls]

## Sheet: prot only 
Mass spectrometry analysis of Komagataella phaffii (GS115) TFIID
	Accession	Description	ΣCoverage	Σ# Proteins	Σ# Unique Peptides	Σ# Peptides	Σ# PSMs	# Peptides A2	# PSM A2	# Peptides B2	# PSM B2	# Peptides C2	# PSM C2	# Peptides D2	# PSM D2	# Peptides E2	# PSM E2	# Peptides F2	# PSM F2	# AAs
Taf2	C4R289	TFIID subunit (150 kDa), involved in RNA polymerase II transcription initiation OS=Komagataella phaffii (strain GS115 / ATCC 20864) GN=PAS_chr2-2_0295 PE=4 SV=1 - [C4R289_KOMPG]	68.68	1	125	125	4538	88	737	90	796	83	687	109	808	105	754	112	756	1571
Taf5	C4R4L4	Subunit (90 kDa) of TFIID and SAGA complexes OS=Komagataella phaffii (strain GS115 / ATCC 20864) GN=PAS_chr3_0453 PE=4 SV=1 - [C4R4L4_KOMPG]	91.14	1	92	92	4292	63	750	62	815	63	724	77	677	77	654	80	672	722
Taf1	C4QX73	TFIID subunit (145 kDa) OS=Komagataella phaffii (strain GS115 / ATCC 20864) GN=PAS_chr1-4_0012 PE=4 SV=1 - [C4QX73_KOMPG]	74.26	1	83	83	3826	64	634	65	633	61	591	71	678	71	661	76	629	1010
Taf6	C4QW33	Subunit (60 kDa) of TFIID and SAGA complexes OS=Komagataella phaffii (strain GS115 / ATCC 20864) GN=PAS_chr1-1_0095 PE=4 SV=1 - [C4QW33_KOMPG]	85.57	1	50	50	3122	36	586	35	639	35	569	43	440	42	443	43	445	485
Taf4	C4R420	TFIID subunit (48 kDa) OS=Komagataella phaffii (strain GS115 / ATCC 20864) GN=PAS_chr3_0267 PE=4 SV=1 - [C4R420_KOMPG]	58.88	1	43	43	2099	28	323	28	320	28	317	37	396	36	364	36	379	411
Taf8	C4R0N7	Uncharacterized protein OS=Komagataella phaffii (strain GS115 / ATCC 20864) GN=PAS_chr2-1_0838 PE=4 SV=1 - [C4R0N7_KOMPG]	70.99	1	46	46	2040	30	355	34	340	34	329	39	339	41	333	41	344	517
Taf7	C4R9B7	TFIID subunit (67 kDa), involved in RNA polymerase II transcription initiation OS=Komagataella phaffii (strain GS115 / ATCC 20864) GN=PAS_FragD_0016 PE=4 SV=1 - [C4R9B7_KOMPG]	75.65	1	39	39	1887	26	305	26	325	26	290	35	320	32	310	36	337	460
Taf14	C4QXX6	Uncharacterized protein OS=Komagataella phaffii (strain GS115 / ATCC 20864) GN=PAS_chr1-4_0265 PE=4 SV=1 - [C4QXX6_KOMPG]	73.28	1	33	33	1622	19	283	18	279	19	242	30	270	29	259	29	289	247
Taf11	C4R2G1	Uncharacterized protein OS=Komagataella phaffii (strain GS115 / ATCC 20864) GN=PAS_chr2-2_0231 PE=4 SV=1 - [C4R2G1_KOMPG]	69.04	1	27	27	1287	21	243	22	237	19	231	22	192	22	187	24	197	281
Taf12	C4R150	Subunit (61/68 kDa) of TFIID and SAGA complexes OS=Komagataella phaffii (strain GS115 / ATCC 20864) GN=PAS_chr2-1_0588 PE=4 SV=1 - [C4R150_KOMPG]	37.27	1	29	29	1254	24	216	23	237	25	217	27	200	25	182	27	202	609
Taf10	C4QXP2	Subunit (145 kDa) of TFIID and SAGA complexes OS=Komagataella phaffii (strain GS115 / ATCC 20864) GN=PAS_chr1-4_0182 PE=4 SV=1 - [C4QXP2_KOMPG]	54.84	1	17	17	1031	14	234	14	252	13	221	12	102	13	114	12	108	217
Taf3	C4QY36	Transcription initiation factor TFIID subunit 3 OS=Komagataella phaffii (strain GS115 / ATCC 20864) GN=PAS_chr1-4_0318 PE=4 SV=1 - [C4QY36_KOMPG]	67.52	1	26	26	949	18	183	18	191	17	168	21	139	21	135	19	133	314
	C4R5E4	Cytoplasmic ATPase that is a ribosome-associated molecular chaperone OS=Komagataella phaffii (strain GS115 / ATCC 20864) GN=PAS_chr3_0731 PE=3 SV=1 - [C4R5E4_KOMPG]	75.04	1	41	42	690	31	122	33	131	32	116	37	110	36	109	35	102	613
	C4R887	ATPase involved in protein folding and nuclear localization signal (NLS)-directed nuclear transport OS=Komagataella phaffii (strain GS115 / ATCC 20864) GN=PAS_chr4_0552 PE=3 SV=1 - [C4R887_KOMPG]	67.6	1	23	39	611	30	122	30	120	33	105	32	91	31	77	33	96	645
Taf9	C4QZS5	Subunit (17 kDa) of TFIID and SAGA complexes, involved in RNA polymerase II transcription initiation OS=Komagataella phaffii (strain GS115 / ATCC 20864) GN=PAS_chr2-1_0142 PE=4 SV=1 - [C4QZS5_KOMPG]	69.28	1	16	16	558	10	98	10	99	9	89	14	100	16	92	14	80	153
TBP	C4QXP3	TATA-binding protein, general transcription factor OS=Komagataella phaffii (strain GS115 / ATCC 20864) GN=PAS_chr1-4_0183 PE=3 SV=1 - [C4QXP3_KOMPG]	81.48	1	22	22	534	15	93	16	99	15	78	19	87	19	87	20	90	243
	C4R3X8	ATPase involved in protein folding and the response to stress OS=Komagataella phaffii (strain GS115 / ATCC 20864) GN=PAS_chr3_0230 PE=3 SV=1 - [C4R3X8_KOMPG]	64.38	1	19	35	380	23	76	22	71	24	66	26	58	23	47	29	62	657
	C4QZS3	ATPase involved in protein import into the ER, also acts as a chaperone to mediate protein folding i OS=Komagataella phaffii (strain GS115 / ATCC 20864) GN=PAS_chr2-1_0140 PE=3 SV=1 - [C4QZS3_KOMPG]	51.92	1	38	39	273	28	55	25	51	24	41	25	37	28	43	33	46	678
	C4QXW1	Acetyl-CoA carboxylase, biotin containing enzyme OS=Komagataella phaffii (strain GS115 / ATCC 20864) GN=PAS_chr1-4_0249 PE=4 SV=1 - [C4QXW1_KOMPG]	46.05	1	67	67	256	24	32	32	39	29	32	42	53	37	46	44	54	2215
	C4R2Q9	Bifunctional carbamoylphosphate synthetase (CPSase)-aspartate transcarbamylase (ATCase) OS=Komagataella phaffii (strain GS115 / ATCC 20864) GN=PAS_chr2-2_0142 PE=3 SV=1 - [C4R2Q9_KOMPG]	37.83	1	58	58	240	31	37	27	30	26	33	42	48	40	49	37	43	2215
	C4R9F1	Heat shock protein OS=Komagataella phaffii (strain GS115 / ATCC 20864) GN=PAS_c034_0029 PE=3 SV=1 - [C4R9F1_KOMPG]	56.37	1	31	31	236	24	39	27	39	23	38	28	38	28	42	29	40	706
	C4QZB0	Elongation factor 1-alpha OS=Komagataella phaffii (strain GS115 / ATCC 20864) GN=PAS_FragB_0052 PE=3 SV=1 - [C4QZB0_KOMPG]	57.08	1	21	21	233	16	37	14	39	15	36	15	37	18	42	16	42	459
	C4R522	Importin subunit alpha OS=Komagataella phaffii (strain GS115 / ATCC 20864) GN=PAS_chr3_0612 PE=3 SV=1 - [C4R522_KOMPG]	46.9	1	20	20	169	15	31	14	26	12	27	16	30	17	28	17	27	548
	C4R731	Protein component of the large (60S) ribosomal subunit OS=Komagataella phaffii (strain GS115 / ATCC 20864) GN=PAS_chr4_0180 PE=4 SV=1 - [C4R731_KOMPG]	53.85	1	9	9	155	4	25	5	44	4	23	8	20	7	17	9	26	117
	C4R2Z2	Protein chaperone involved in regulation of the HSP90 and HSP70 functions OS=Komagataella phaffii (strain GS115 / ATCC 20864) GN=PAS_chr2-2_0066 PE=3 SV=1 - [C4R2Z2_KOMPG]	55.47	1	19	19	148	12	21	13	24	14	27	15	24	16	27	15	25	402
	C4R868	Tubulin beta chain OS=Komagataella phaffii (strain GS115 / ATCC 20864) GN=PAS_chr4_0533 PE=3 SV=1 - [C4R868_KOMPG]	44.16	1	15	15	109	12	19	12	18	11	16	12	19	11	19	11	18	437
	C4R806	RuvB-like helicase OS=Komagataella phaffii (strain GS115 / ATCC 20864) GN=PAS_chr4_0475 PE=3 SV=1 - [C4R806_KOMPG]	54.17	1	18	18	101	12	16	14	18	10	17	14	20	11	13	12	17	456
	C4QXX2	Alpha' catalytic subunit of casein kinase 2 OS=Komagataella phaffii (strain GS115 / ATCC 20864) GN=PAS_chr1-4_0262 PE=3 SV=1 - [C4QXX2_KOMPG]	60.78	1	15	15	101	8	18	9	19	10	14	9	15	12	15	13	20	334
	C4R1G1	RuvB-like helicase OS=Komagataella phaffii (strain GS115 / ATCC 20864) GN=PAS_chr2-1_0688 PE=3 SV=1 - [C4R1G1_KOMPG]	48.71	1	19	19	84	10	16	9	13	9	11	13	15	13	14	13	15	466
	C4R312	Dihydrolipoyl dehydrogenase OS=Komagataella phaffii (strain GS115 / ATCC 20864) GN=PAS_chr2-2_0048 PE=4 SV=1 - [C4R312_KOMPG]	53.29	1	19	19	82	10	14	8	10	8	10	15	17	12	13	16	18	486
	C4QZX0	Tubulin alpha chain OS=Komagataella phaffii (strain GS115 / ATCC 20864) GN=PAS_chr2-1_0186 PE=3 SV=1 - [C4QZX0_KOMPG]	46.43	1	12	15	76	7	10	11	14	8	11	11	12	12	16	10	13	448
	C4QZQ5	Uncharacterized protein OS=Komagataella phaffii (strain GS115 / ATCC 20864) GN=PAS_chr2-1_0812 PE=4 SV=1 - [C4QZQ5_KOMPG]	38	1	22	22	71	8	11	7	8	6	6	12	14	13	17	11	15	842
	C4R7G3	One of six ATPases of the 19S regulatory particle of the 26S proteasome OS=Komagataella phaffii (strain GS115 / ATCC 20864) GN=PAS_chr4_0300 PE=3 SV=1 - [C4R7G3_KOMPG]	55.79	1	16	16	60	7	9	10	11	6	7	9	12	10	11	9	10	423
Taf13	C4QVU2	TFIID subunit (19 kDa), involved in RNA polymerase II transcription initiation OS=Komagataella phaffii (strain GS115 / ATCC 20864) GN=PAS_chr1-1_0012 PE=4 SV=1 - [C4QVU2_KOMPG]	27.34	1	7	7	60			2	10	2	8	6	14	5	14	4	14	139
	C4R1C7	Subunit of the 26S proteasome, substrate of the N-acetyltransferase Nat1p OS=Komagataella phaffii (strain GS115 / ATCC 20864) GN=PAS_chr2-1_0656 PE=4 SV=1 - [C4R1C7_KOMPG]	30.07	1	18	18	58	8	8	6	7	6	6	11	12	12	13	10	12	961
	C4R5W9	Non-ATPase base subunit of the 19S regulatory particle of the 26S proteasome OS=Komagataella phaffii (strain GS115 / ATCC 20864) GN=PAS_chr3_0898 PE=4 SV=1 - [C4R5W9_KOMPG]	22.73	1	15	15	56	8	8	7	7	7	8	9	10	8	10	11	13	915
	C4R2E3	Beta' regulatory subunit of casein kinase 2, a Ser/Thr protein kinase OS=Komagataella phaffii (strain GS115 / ATCC 20864) GN=PAS_chr2-2_0247 PE=4 SV=1 - [C4R2E3_KOMPG]	51.58	1	9	9	52	5	6	6	11	5	7	7	10	7	9	8	9	221
	C4R8S3	One of six ATPases of the 19S regulatory particle of the 26S proteasome OS=Komagataella phaffii (strain GS115 / ATCC 20864) GN=PAS_chr4_0736 PE=3 SV=1 - [C4R8S3_KOMPG]	40.82	1	14	15	50	9	13	5	5	8	8	6	6	10	10	8	8	441
	C4R4C3	Mitochondrial matrix ATPase OS=Komagataella phaffii (strain GS115 / ATCC 20864) GN=PAS_chr3_0365 PE=3 SV=1 - [C4R4C3_KOMPG]	33.08	1	13	13	48	7	10	8	9	3	3	5	7	8	10	8	9	647
	C4R7S6	Casein kinase II subunit beta OS=Komagataella phaffii (strain GS115 / ATCC 20864) GN=PAS_chr4_0402 PE=3 SV=1 - [C4R7S6_KOMPG]	35.8	1	6	6	44	5	7	5	5	3	3	5	9	5	9	5	11	257
	C4R506	Translation initiation factor eIF4A, identical to Tif1p OS=Komagataella phaffii (strain GS115 / ATCC 20864) GN=PAS_chr3_0595 PE=3 SV=1 - [C4R506_KOMPG]	25.81	1	9	9	43	6	7	3	4	9	11	5	6	6	7	7	8	403
	C4QVY9	One of six ATPases of the 19S regulatory particle of the 26S proteasome involved in the degradation OS=Komagataella phaffii (strain GS115 / ATCC 20864) GN=PAS_chr1-1_0054 PE=3 SV=1 - [C4QVY9_KOMPG]	48.05	1	13	14	43	5	10	6	6	3	4	8	8	7	7	7	8	385
	Q9P4D1	Actin OS=Komagataella phaffii (strain GS115 / ATCC 20864) GN=ACT1 PE=1 SV=1 - [ACT_KOMPG]	45.74	1	11	11	39	4	5	4	4	6	8	6	7	6	6	8	9	376
	C4QYS8	Clathrin heavy chain OS=Komagataella phaffii (strain GS115 / ATCC 20864) GN=PAS_chr1-4_0546 PE=3 SV=1 - [C4QYS8_KOMPG]	17.09	1	18	18	39	5	5	2	2	3	3	10	10	8	8	10	11	1656
	C4R8R8	One of six ATPases of the 19S regulatory particle of the 26S proteasome OS=Komagataella phaffii (strain GS115 / ATCC 20864) GN=PAS_chr4_0731 PE=3 SV=1 - [C4R8R8_KOMPG]	36.3	1	12	12	39	3	3	5	6	5	10	6	7	5	5	7	8	438
	C4QXI5	Heat shock protein Hsp90 OS=Komagataella phaffii (strain GS115 / ATCC 20864) GN=PAS_chr1-4_0130 PE=3 SV=1 - [C4QXI5_KOMPG]	23.51	1	14	14	37	3	3	8	9	4	4	6	6	6	7	8	8	706
	C4R8F8	Tubulin alpha chain OS=Komagataella phaffii (strain GS115 / ATCC 20864) GN=PAS_chr4_0623 PE=3 SV=1 - [C4R8F8_KOMPG]	34.98	1	8	11	36	6	7	6	7	5	6	5	5	6	7	4	4	446
	C4R5V2	One of six ATPases of the 19S regulatory particle of the 26S proteasome OS=Komagataella phaffii (strain GS115 / ATCC 20864) GN=PAS_chr3_0881 PE=3 SV=1 - [C4R5V2_KOMPG]	37.38	1	11	12	29	7	9	4	4	5	7	3	3	2	2	4	4	412
	C4R7R0	One of six ATPases of the 19S regulatory particle of the 26S proteasome OS=Komagataella phaffii (strain GS115 / ATCC 20864) GN=PAS_chr4_0387 PE=3 SV=1 - [C4R7R0_KOMPG]	21.39	1	7	8	28	3	4	5	6	4	4	5	6	4	4	4	4	416
	C4R4W1	Alpha' catalytic subunit of casein kinase 2 OS=Komagataella phaffii (strain GS115 / ATCC 20864) GN=PAS_chr3_0549 PE=3 SV=1 - [C4R4W1_KOMPG]	39.88	1	9	9	24	2	2	2	3	3	4	3	3	5	6	5	6	331
	C4R2G3	Peptidylprolyl isomerase OS=Komagataella phaffii (strain GS115 / ATCC 20864) GN=PAS_chr2-2_0476 PE=4 SV=1 - [C4R2G3_KOMPG]	16.55	1	5	5	24	3	3	3	4	3	4	5	5	4	4	4	4	411
	C4R4V6	Component of the RSC chromatin remodeling complex OS=Komagataella phaffii (strain GS115 / ATCC 20864) GN=PAS_chr3_0544 PE=4 SV=1 - [C4R4V6_KOMPG]	29.34	1	11	11	24			3	3	6	7	4	4	5	5	5	5	593
	C4R3V9	Uncharacterized protein OS=Komagataella phaffii (strain GS115 / ATCC 20864) GN=PAS_chr3_1162 PE=4 SV=1 - [C4R3V9_KOMPG]	20.6	1	8	8	22	2	2	3	3			5	6	4	5	6	6	403
	C4QWC3	Coatomer subunit beta' OS=Komagataella phaffii (strain GS115 / ATCC 20864) GN=PAS_chr1-1_0181 PE=3 SV=1 - [C4QWC3_KOMPG]	19.82	1	12	12	21			2	2	3	3	6	6	5	5	5	5	903
	C4R6E6	Essential, non-ATPase regulatory subunit of the 26S proteasome lid OS=Komagataella phaffii (strain GS115 / ATCC 20864) GN=PAS_chr3_1069 PE=4 SV=1 - [C4R6E6_KOMPG]	31.26	1	9	9	20	4	4			2	2	4	4	2	2	6	8	435
	C4R276	Structural maintenance of chromosomes protein OS=Komagataella phaffii (strain GS115 / ATCC 20864) GN=PAS_chr2-2_0306 PE=3 SV=1 - [C4R276_KOMPG]	10.36	1	10	10	19	3	3	4	5	2	2	2	2	4	4	3	3	1207
	C4QW15	Non-ATPase regulatory subunit of the 26S proteasome OS=Komagataella phaffii (strain GS115 / ATCC 20864) GN=PAS_chr1-1_0079 PE=4 SV=1 - [C4QW15_KOMPG]	23.5	1	5	5	18	3	3	3	4	2	2	3	3	3	3	3	3	417
	C4R450	Gamma-glutamyl kinase OS=Komagataella phaffii (strain GS115 / ATCC 20864) GN=PAS_chr3_0294 PE=3 SV=1 - [C4R450_KOMPG]	22.62	1	7	7	17	2	2			3	3	2	3	3	3	6	6	451
	C4QZQ7	DNA-directed RNA polymerase subunit beta OS=Komagataella phaffii (strain GS115 / ATCC 20864) GN=PAS_chr2-1_0125 PE=3 SV=1 - [C4QZQ7_KOMPG]	7.66	1	8	8	17			2	2	2	2	5	5	4	4	4	4	1227
	C4R495	ATPase required for the release of Sec17p OS=Komagataella phaffii (strain GS115 / ATCC 20864) GN=PAS_chr3_0342 PE=4 SV=1 - [C4R495_KOMPG]	17.55	1	9	10	16	2	2	2	2			6	6	2	2	4	4	758
	C4QVI6	Essential, non-ATPase regulatory subunit of the 26S proteasome OS=Komagataella phaffii (strain GS115 / ATCC 20864) GN=PAS_chr1-3_0195 PE=4 SV=1 - [C4QVI6_KOMPG]	20	1	4	4	16	3	3					4	4	3	5	3	4	335
	C4QVX0	Delta subunit of the coatomer complex (COPI), which coats Golgi-derived transport vesicles OS=Komagataella phaffii (strain GS115 / ATCC 20864) GN=PAS_chr1-1_0035 PE=3 SV=1 - [C4QVX0_KOMPG]	17.19	1	8	8	16	2	2					7	7	2	2	4	5	704
	C4R0H3	Putative GTPase, member of the Obg family OS=Komagataella phaffii (strain GS115 / ATCC 20864) GN=PAS_chr2-1_0376 PE=3 SV=1 - [C4R0H3_KOMPG]	36.49	1	4	4	15	4	6	2	2			2	2	3	3	2	2	211
	C4QYT8	Replication factor C OS=Komagataella phaffii (strain GS115 / ATCC 20864) GN=PAS_chr1-4_0556 PE=4 SV=1 - [C4QYT8_KOMPG]	24.66	1	7	7	14	2	2			2	2	3	3	3	4	3	3	369
	C4QWP7	Coatomer subunit alpha OS=Komagataella phaffii (strain GS115 / ATCC 20864) GN=PAS_chr1-1_0294 PE=4 SV=1 - [C4QWP7_KOMPG]	11.53	1	9	9	14			5	5	2	2			4	5	2	2	1206
	C4R6Z1	ATP-dependent DEAD (Asp-Glu-Ala-Asp)-box RNA helicase OS=Komagataella phaffii (strain GS115 / ATCC 20864) GN=PAS_chr4_0140 PE=3 SV=1 - [C4R6Z1_KOMPG]	10.73	1	5	5	14	3	4	2	2	3	3			3	3	2	2	606
	Q92448	ATP-dependent 6-phosphofructokinase subunit alpha OS=Komagataella phaffii (strain GS115 / ATCC 20864) GN=PFK1 PE=1 SV=2 - [PFKA1_KOMPG]	13.95	1	8	8	12	4	4			2	2	4	4			2	2	989
	C4QZN3	Uncharacterized protein OS=Komagataella phaffii (strain GS115 / ATCC 20864) GN=PAS_chr2-1_0809 PE=3 SV=1 - [C4QZN3_KOMPG]	32.3	1	6	6	12					2	2	2	2	3	3	4	5	257
	C4R2S4	ATPase component of the RSC chromatin remodeling complex OS=Komagataella phaffii (strain GS115 / ATCC 20864) GN=PAS_chr2-2_0128 PE=4 SV=1 - [C4R2S4_KOMPG]	5.73	1	5	5	11	3	3			2	2	4	4			2	2	1239
	C4QWQ3	Essential, non-ATPase regulatory subunit of the 26S proteasome lid OS=Komagataella phaffii (strain GS115 / ATCC 20864) GN=PAS_chr1-1_0299 PE=4 SV=1 - [C4QWQ3_KOMPG]	17.23	1	6	6	10							2	2	4	5	3	3	441
	C4R8V1	Ubiquitin OS=Komagataella phaffii (strain GS115 / ATCC 20864) GN=PAS_chr4_0762 PE=4 SV=1 - [C4R8V1_KOMPG]	32.26	3	2	2	9							2	3	2	3	2	3	310
	C4QXL2	Uncharacterized protein OS=Komagataella phaffii (strain GS115 / ATCC 20864) GN=PAS_chr1-4_0155 PE=4 SV=1 - [C4QXL2_KOMPG]	5.6	1	4	4	8	2	2	2	3	3	3							1017
	C4QV12	Subunit of heteropentameric Replication factor C (RF-C) OS=Komagataella phaffii (strain GS115 / ATCC 20864) GN=PAS_chr1-3_0030 PE=4 SV=1 - [C4QV12_KOMPG]	10.19	1	3	3	8	2	2					2	2	2	2	2	2	324
	C4QZJ6	Subunit of heteropentameric Replication factor C (RF-C), which is a DNA binding protein and ATPase t OS=Komagataella phaffii (strain GS115 / ATCC 20864) GN=PAS_chr2-1_0069 PE=4 SV=1 - [C4QZJ6_KOMPG]	11.75	1	3	3	7							3	3	2	2	2	2	332
	C4R700	Aspartokinase OS=Komagataella phaffii (strain GS115 / ATCC 20864) GN=PAS_chr4_0150 PE=3 SV=1 - [C4R700_KOMPG]	10.79	1	4	4	7	2	2	3	3	2	2							519
	C4R1P3	Uncharacterized protein OS=Komagataella phaffii (strain GS115 / ATCC 20864) GN=PAS_chr2-1_0886 PE=4 SV=1 - [C4R1P3_KOMPG]	9.98	1	4	4	7	2	2							3	3	2	2	551
	C4QXW5	Dihydrolipoamide dehydrogenase (E3)-binding protein (E3BP) OS=Komagataella phaffii (strain GS115 / ATCC 20864) GN=PAS_chr1-4_0254 PE=4 SV=1 - [C4QXW5_KOMPG]	15.57	1	4	4	7	2	2	2	3	2	2							379
	C4QZ31	Dynamin-like GTPase required for vacuolar sorting OS=Komagataella phaffii (strain GS115 / ATCC 20864) GN=PAS_chr1-4_0644 PE=3 SV=1 - [C4QZ31_KOMPG]	9.62	1	5	5	7	3	3					2	2	2	2			686
	C4QZK9	Structural maintenance of chromosomes protein OS=Komagataella phaffii (strain GS115 / ATCC 20864) GN=PAS_chr2-1_0082 PE=3 SV=1 - [C4QZK9_KOMPG]	5.8	1	5	5	6	2	2	4	4									1225
	C4QXY0	Replication factor C subunit OS=Komagataella phaffii (strain GS115 / ATCC 20864) GN=PAS_chr1-4_0269 PE=4 SV=1 - [C4QXY0_KOMPG]	7.27	1	5	5	6	2	2	2	2							2	2	908
	C4R4Y0	DNA-directed RNA polymerase subunit OS=Komagataella phaffii (strain GS115 / ATCC 20864) GN=PAS_chr3_0568 PE=3 SV=1 - [C4R4Y0_KOMPG]	4.59	1	5	5	6			3	4			2	2					1743
	C4R425	Uncharacterized protein OS=Komagataella phaffii (strain GS115 / ATCC 20864) GN=PAS_chr3_0272 PE=4 SV=1 - [C4R425_KOMPG]	15.79	1	3	3	6					2	2			2	2	2	2	285
	C4R4L9	Essential, non-ATPase regulatory subunit of the 26S proteasome OS=Komagataella phaffii (strain GS115 / ATCC 20864) GN=PAS_chr3_0457 PE=4 SV=1 - [C4R4L9_KOMPG]	8.98	1	3	3	6									3	3	3	3	401
	C4R7L2	RNA polymerase II third largest subunit B44, part of central core OS=Komagataella phaffii (strain GS115 / ATCC 20864) GN=PAS_chr4_0344 PE=4 SV=1 - [C4R7L2_KOMPG]	14.14	1	4	4	6									3	3	3	3	304
	C4R8Z2	Coatomer subunit beta OS=Komagataella phaffii (strain GS115 / ATCC 20864) GN=PAS_chr4_0798 PE=4 SV=1 - [C4R8Z2_KOMPG]	6.65	1	4	4	5	2	2					3	3					948
	C4R0P1	Glyceraldehyde-3-phosphate dehydrogenase OS=Komagataella phaffii (strain GS115 / ATCC 20864) GN=PAS_chr2-1_0437 PE=3 SV=1 - [C4R0P1_KOMPG]	19.82	1	4	4	5	3	3					2	2					333
	C4R1A4	Serine/threonine-protein phosphatase OS=Komagataella phaffii (strain GS115 / ATCC 20864) GN=PAS_chr2-1_0635 PE=3 SV=1 - [C4R1A4_KOMPG]	18.44	1	4	4	5	2	2							3	3			320
	C4QZS7	Subunit of the RNA polymerase II mediator complex OS=Komagataella phaffii (strain GS115 / ATCC 20864) GN=PAS_chr2-1_0144 PE=4 SV=1 - [C4QZS7_KOMPG]	25.12	1	3	3	5			2	2					2	3			215
	C4QXE1	Actin-related protein OS=Komagataella phaffii (strain GS115 / ATCC 20864) GN=PAS_chr1-4_0085 PE=3 SV=1 - [C4QXE1_KOMPG]	17.57	1	4	4	5					2	2					2	3	404
	C4R310	Component of the RSC chromatin remodeling complex OS=Komagataella phaffii (strain GS115 / ATCC 20864) GN=PAS_chr2-2_0050 PE=4 SV=1 - [C4R310_KOMPG]	4.22	1	3	3	4					2	2					2	2	900
	C4R793	DNA-directed RNA polymerase subunit beta OS=Komagataella phaffii (strain GS115 / ATCC 20864) GN=PAS_chr4_0239 PE=3 SV=1 - [C4R793_KOMPG]	3.89	1	3	3	4					2	2	2	2					1158
	C4R5D0	Uncharacterized protein OS=Komagataella phaffii (strain GS115 / ATCC 20864) GN=PAS_chr3_0716 PE=4 SV=1 - [C4R5D0_KOMPG]	19.65	1	4	4	4	2	2									2	2	285
	C4R3G2	Component of the RSC chromatin remodeling complex OS=Komagataella phaffii (strain GS115 / ATCC 20864) GN=PAS_chr3_0068 PE=4 SV=1 - [C4R3G2_KOMPG]	10.02	1	4	4	4			2	2							2	2	569
	C4QXI8	AAA-peroxin that heterodimerizes with AAA-peroxin Pex1p OS=Komagataella phaffii (strain GS115 / ATCC 20864) GN=PAS_chr1-4_0133 PE=4 SV=1 - [C4QXI8_KOMPG]	6.17	1	4	4	4			2	2			2	2					1166
	C4R3W9	Non-ATPase regulatory subunit of the 26S proteasome lid OS=Komagataella phaffii (strain GS115 / ATCC 20864) GN=PAS_chr3_0223 PE=4 SV=1 - [C4R3W9_KOMPG]	11.49	1	4	4	4									2	2	2	2	470
	C4R315	Nucleolar protein, component of the small subunit (SSU) processome containing the U3 snoRNA OS=Komagataella phaffii (strain GS115 / ATCC 20864) GN=PAS_chr2-2_0045 PE=4 SV=1 - [C4R315_KOMPG]	2.11	1	3	3	4			2	2					2	2			1799
	C4QWF7	Putative vacuolar protein sorting-associated protein vps13 OS=Komagataella phaffii (strain GS115 / ATCC 20864) GN=PAS_chr1-1_0211 PE=4 SV=1 - [C4QWF7_KOMPG]	0.7	1	2	2	3			2	3									3128
	C4QY13	Uncharacterized protein OS=Komagataella phaffii (strain GS115 / ATCC 20864) GN=PAS_chr1-4_0667 PE=4 SV=1 - [C4QY13_KOMPG]	1.86	1	2	2	3			2	3									1772
	C4R6N9	Translational elongation factor 3, stimulates the binding of aminoacyl-tRNA (AA-tRNA) to ribosomes OS=Komagataella phaffii (strain GS115 / ATCC 20864) GN=PAS_chr4_0038 PE=4 SV=1 - [C4R6N9_KOMPG]	3.43	1	3	3	3											3	3	1051
	C4QWP5	Protein involved in rRNA processing OS=Komagataella phaffii (strain GS115 / ATCC 20864) GN=PAS_chr1-1_0292 PE=3 SV=1 - [C4QWP5_KOMPG]	7.32	1	3	3	3			3	3									478
	C4R241	Metalloprotease subunit of the 19S regulatory particle of the 26S proteasome lid OS=Komagataella phaffii (strain GS115 / ATCC 20864) GN=PAS_chr2-2_0341 PE=4 SV=1 - [C4R241_KOMPG]	12.54	1	3	3	3			3	3									311
	C4R059	Uncharacterized protein OS=Komagataella phaffii (strain GS115 / ATCC 20864) GN=PAS_chr2-1_0821 PE=4 SV=1 - [C4R059_KOMPG]	6.06	1	2	2	3	2	3											462
	C4QWR7	Homocitrate synthase isozyme, catalyzes the condensation of acetyl-CoA and alpha-ketoglutarate OS=Komagataella phaffii (strain GS115 / ATCC 20864) GN=PAS_chr1-1_0313 PE=3 SV=1 - [C4QWR7_KOMPG]	8.05	2	2	2	2							2	2					435
	C4R1T5	Subunit of the RNA polymerase II mediator complex OS=Komagataella phaffii (strain GS115 / ATCC 20864) GN=PAS_chr2-1_0800 PE=4 SV=1 - [C4R1T5_KOMPG]	3.58	1	2	2	2	2	2											978
	C4QZM2	Uncharacterized protein OS=Komagataella phaffii (strain GS115 / ATCC 20864) GN=PAS_chr2-1_0808 PE=4 SV=1 - [C4QZM2_KOMPG]	8.18	1	2	2	2							2	2					428
	C4R176	Uncharacterized protein OS=Komagataella phaffii (strain GS115 / ATCC 20864) GN=PAS_chr2-1_0868 PE=4 SV=1 - [C4R176_KOMPG]	3.44	1	2	2	2			2	2									960
	C4R2M7	Protein that interacts with mitotic cyclin Clb2p OS=Komagataella phaffii (strain GS115 / ATCC 20864) GN=PAS_chr2-2_0172 PE=3 SV=1 - [C4R2M7_KOMPG]	6.31	1	2	2	2							2	2					428
	C4QXL5	Clathrin light chain OS=Komagataella phaffii (strain GS115 / ATCC 20864) GN=PAS_chr1-4_0158 PE=3 SV=1 - [C4QXL5_KOMPG]	18.89	1	2	2	2	2	2											217
	C4QV36	Phosphatase subunit of the trehalose-6-phosphate synthase/phosphatase complex OS=Komagataella phaffii (strain GS115 / ATCC 20864) GN=PAS_chr1-3_0054 PE=4 SV=1 - [C4QV36_KOMPG]	3.36	1	2	2	2											2	2	833
	C4R952	Uncharacterized protein OS=Komagataella phaffii (strain GS115 / ATCC 20864) GN=PAS_chr4_0858 PE=4 SV=1 - [C4R952_KOMPG]	2.71	1	2	2	2							2	2					850
	C4QXT2	Protein involved in transcription initiation at TATA-containing promoters OS=Komagataella phaffii (strain GS115 / ATCC 20864) GN=PAS_chr1-4_0220 PE=4 SV=1 - [C4QXT2_KOMPG]	3.28	1	2	2	2											2	2	640
	C4QW45	Subunit of the RNA polymerase II mediator complex OS=Komagataella phaffii (strain GS115 / ATCC 20864) GN=PAS_chr1-1_0106 PE=4 SV=1 - [C4QW45_KOMPG]	2.78	1	2	2	2			2	2									972
	C4R2L3	Single-stranded DNA endonuclease (With Rad10p) OS=Komagataella phaffii (strain GS115 / ATCC 20864) GN=PAS_chr2-2_0184 PE=4 SV=1 - [C4R2L3_KOMPG]	2.92	1	2	2	2			2	2									960
	C4R330	Uncharacterized protein OS=Komagataella phaffii (strain GS115 / ATCC 20864) GN=PAS_chr2-2_0032 PE=4 SV=1 - [C4R330_KOMPG]	4.83	1	2	2	2									2	2			766
	C4R7C2	Karyopherin beta, forms a dimeric complex with Srp1p (Kap60p) OS=Komagataella phaffii (strain GS115 / ATCC 20864) GN=PAS_chr4_0263 PE=4 SV=1 - [C4R7C2_KOMPG]	2.41	1	2	2	2							2	2					870
	C4QW01	Component of the U2 snRNP OS=Komagataella phaffii (strain GS115 / ATCC 20864) GN=PAS_chr1-1_0065 PE=4 SV=1 - [C4QW01_KOMPG]	5.63	1	2	2	2	2	2											710
	C4R5Z7	Uncharacterized protein OS=Komagataella phaffii (strain GS115 / ATCC 20864) GN=PAS_chr3_0925 PE=3 SV=1 - [C4R5Z7_KOMPG]	1.47	1	2	2	2							2	2					1295
	C4R6D7	Protein kinase of the Mitotic Exit Network OS=Komagataella phaffii (strain GS115 / ATCC 20864) GN=PAS_chr3_1061 PE=4 SV=1 - [C4R6D7_KOMPG]	3.77	1	2	2	2							2	2					769
	C4R9G0	26S proteasome non-ATPase regulatory particle subunit OS=Komagataella phaffii (strain GS115 / ATCC 20864) GN=PAS_c034_0038 PE=4 SV=1 - [C4R9G0_KOMPG]	13.6	1	2	2	2	2	2											272
