# Supplementary material for: Molecular structure of promoter-bound yeast TFIID
Source: Nat Commun. 2018 Nov 7;9:4666. doi: 10.1038/s41467-018-07096-y (PMC6220335; doi:10.1038/s41467-018-07096-y)
Supplement: Supplementary file 5 — Supplementary Data 2 [file 41467_2018_7096_MOESM5_ESM.xls]

## Sheet: KpTFIID-links-Suppl-Tables
Inter and intra subunit crosslinks of TFIID defined by crosslinking-mass spectrometry
crosslinks	type	peptide1	position1	peptide2	position2	number of spectra
TAF6:129---TAF8:161	interlink	LINEPLPKVPR(8)	TAF6:129	VKPSIEKLSK(7)	TAF8:161	1
TAF6:129---TAF8:54	interlink	YNTGKDLNITSQPECVPAMEVALK(5)	TAF8:54	LINEPLPKVPR(8)	TAF6:129	2
TAF6:129---TAF8:164	interlink	LINEPLPKVPR(8)	TAF6:129	LSKYASELK(3)	TAF8:164	1
TAF6:129---TAF8:183	interlink	ESASSVQVSENDKDAFFFFDIAEK(13)	TAF8:183	LINEPLPKVPR(8)	TAF6:129	11
TAF6:239---TAF8:260	interlink	IVEVLLNQEETKEAELLR(12)	TAF6:239	ALQHLIGTKIVEDK(9)	TAF8:260	12
TAF6:41---TAF9:2	interlink	DAAESLGIFNLNEEAAKNLAMDIEYR(17)	TAF6:41	TNEQAAIPR(1)	TAF9:2	7
TAF6:210---TAF9:2	interlink	QGLEVKPLVKHVLSR(6)	TAF6:210	TNEQAAIPR(1)	TAF9:2	2
TAF6:214---TAF9:2	interlink	QGLEVKPLVKHVLSR(10)	TAF6:214	TNEQAAIPR(1)	TAF9:2	1
TAF6:129---TAF9:99	interlink	TNYQFKPVPPKELLLELAAER(11)	TAF9:99	LINEPLPKVPR(8)	TAF6:129	1
TAF6:436---TAF9:99	interlink	TNYQFKPVPPKELLLELAAER(11)	TAF9:99	VLTKEGK(4)	TAF6:436	1
TAF6:204---TAF9:2	interlink	EDTNEEFTSTGPSVSSNISNQKQGLEVKPLVK(22)	TAF6:204	TNEQAAIPR(1)	TAF9:2	8
TAF6:80---TAF9:2	interlink	ALKVLNLEPLYGYDVSRPLVFK(3)	TAF6:80	TNEQAAIPR(1)	TAF9:2	1
TAF6:80---TAF9:94	interlink	ALKVLNLEPLYGYDVSRPLVFK(3)	TAF6:80	TNYQFKPVPPK(6)	TAF9:94	2
TAF6:24---TAF9:2	interlink	SSIPTSHTLWSPSDTVKDAAESLGIFNLNEEAAK(17)	TAF6:24	TNEQAAIPR(1)	TAF9:2	3
TAF6:99---TAF9:2	interlink	VLNLEPLYGYDVSRPLVFKEALVGAGQNLYYVDDDEVDFEK(19)	TAF6:99	TNEQAAIPR(1)	TAF9:2	3
TAF1:262---TAF6:439	interlink	NIVLSTLSWDDTELLSDKLEER(18)	TAF1:262	EGKLVK(3)	TAF6:439	1
TAF1:262---TAF6:320	interlink	NIVLSTLSWDDTELLSDKLEER(18)	TAF1:262	KIGNVDDELQK(1)	TAF6:320	12
TAF1:262---TAF6:359	interlink	NIVLSTLSWDDTELLSDKLEER(18)	TAF1:262	VIEDFGSSYSTLKPR(13)	TAF6:359	3
TAF1:262---TAF6:436	interlink	NIVLSTLSWDDTELLSDKLEER(18)	TAF1:262	VLTKEGK(4)	TAF6:436	22
TAF1:207---TAF6:129	interlink	SSFSAHQSKGDKR(9)	TAF1:207	LINEPLPKVPR(8)	TAF6:129	2
TAF1:195---TAF6:129	interlink	LINEPLPKVPR(8)	TAF6:129	KIFK(1)	TAF1:195	1
TAF1:236---TAF6:214	interlink	QGLEVKPLVKHVLSR(10)	TAF6:214	QKETLKHLDR(2)	TAF1:236	7
TAF1:236---TAF6:210	interlink	QKETLKHLDR(2)	TAF1:236	QGLEVKPLVK(6)	TAF6:210	3
TAF1:135---TAF6:60	interlink	IHEILDQASKFMR(10)	TAF6:60	HLEKTMIR(4)	TAF1:135	1
TAF1:240---TAF6:359	interlink	VIEDFGSSYSTLKPR(13)	TAF6:359	ETLKHLDR(4)	TAF1:240	1
TAF1:240---TAF6:160	interlink	FSTFTAHWLAIEGVQPAIPQNPSPNDIKNILPINR(28)	TAF6:160	ETLKHLDR(4)	TAF1:240	17
TAF1:240---TAF6:210	interlink	QGLEVKPLVKHVLSR(6)	TAF6:210	ETLKHLDR(4)	TAF1:240	1
TAF1:240---TAF6:214	interlink	QGLEVKPLVKHVLSR(10)	TAF6:214	ETLKHLDR(4)	TAF1:240	3
TAF1:184---TAF6:121	interlink	EALVGAGQNLYYVDDDEVDFEKLINEPLPK(22)	TAF6:121	DCTPLLPLKALQEVDPDEK(9)	TAF1:184	25
TAF1:184---TAF6:129	interlink	DCTPLLPLKALQEVDPDEK(9)	TAF1:184	LINEPLPKVPR(8)	TAF6:129	2
TAF1:207---TAF5:700	interlink	SSFSAHQSKGDKR(9)	TAF1:207	KTPVYTVHFTR(1)	TAF5:700	14
TAF1:216---TAF5:700	interlink	SQSVKHIELMELESNNTQIPPR(5)	TAF1:216	KTPVYTVHFTR(1)	TAF5:700	80
TAF1:210---TAF5:700	interlink	SSFSAHQSKGDKR(12)	TAF1:210	KTPVYTVHFTR(1)	TAF5:700	1
TAF1:144---TAF5:159	interlink	TQMLKYYYPSFQK(5)	TAF1:144	EFYDKFSK(5)	TAF5:159	1
TAF1:240---TAF5:676	interlink	ETLKHLDR(4)	TAF1:240	KTEDLRR(1)	TAF5:676	3
TAF1:240---TAF5:675	interlink	NTNSPSAQPEPINDVTAQGIQKK(22)	TAF5:675	ETLKHLDR(4)	TAF1:240	4
TAF1:184---TAF3:187	interlink	DCTPLLPLKALQEVDPDEK(9)	TAF1:184	NQAHDSKLK(7)	TAF3:187	1
TAF1:184---TAF3:140	interlink	DCTPLLPLKALQEVDPDEK(9)	TAF1:184	SKNR(2)	TAF3:140	3
TAF1:893---TAF3:140	interlink	KQEQEKAEIDAEK(6)	TAF1:893	SKNR(2)	TAF3:140	1
TAF1:900---TAF3:140	interlink	AEIDAEKISFTNDEEQNRR(7)	TAF1:900	SKNR(2)	TAF3:140	2
TAF1:194---TAF3:187	interlink	ALQEVDPDEKKIFK(10)	TAF1:194	NQAHDSKLK(7)	TAF3:187	2
TAF1:195---TAF3:187	interlink	NQAHDSKLK(7)	TAF3:187	KIFK(1)	TAF1:195	6
TAF1:195---TAF3:189	interlink	NQAHDSKLKNSVLQPYISNVLEDVQR(9)	TAF3:189	KIFK(1)	TAF1:195	2
TAF1:207---TAF3:187	interlink	SSFSAHQSKGDKR(9)	TAF1:207	NQAHDSKLK(7)	TAF3:187	2
TAF1:210---TAF3:187	interlink	SSFSAHQSKGDKR(12)	TAF1:210	NQAHDSKLK(7)	TAF3:187	2
TAF1:845---TBP:86	interlink	TLEEFVLSPLQTTVSSVKPASIK(18)	TAF1:845	LDLKTIALHAR(4)	TBP:86	1
TAF1:154---TBP:100	interlink	SKPISFSSLFPPPLASFQLYDGR(2)	TAF1:154	NAEYNPKR(7)	TBP:100	1
TAF1:101---TBP:100	interlink	EASEGTELPLPTIGGLKVPNFDNNIGLNETISER(17)	TAF1:101	NAEYNPKR(7)	TBP:100	1
TAF1:101---TBP:136	interlink	EASEGTELPLPTIGGLKVPNFDNNIGLNETISER(17)	TAF1:101	SEDDSKLASR(6)	TBP:136	1
TAF1:101---TBP:86	interlink	EASEGTELPLPTIGGLKVPNFDNNIGLNETISER(17)	TAF1:101	LDLKTIALHAR(4)	TBP:86	1
TAF1:415---TBP:100	interlink	NAEYNPKR(7)	TBP:100	IKTR(2)	TAF1:415	1
TAF1:742---TBP:86	interlink	LDLKTIALHAR(4)	TBP:86	ISMKGGFK(4)	TAF1:742	1
TAF1:730---TBP:86	interlink	LDLKTIALHAR(4)	TBP:86	KGEAISFLR(1)	TAF1:730	1
TAF1:581---TBP:86	interlink	LDLKTIALHAR(4)	TBP:86	KVTSTSKNR(7)	TAF1:581	2
TAF1:581---TBP:100	interlink	KVTSTSKNR(7)	TAF1:581	NAEYNPKR(7)	TBP:100	2
TAF1:640---TBP:86	interlink	LDLKTIALHAR(4)	TBP:86	IKGNEILPGFK(2)	TAF1:640	2
TAF1:603---TBP:100	interlink	LVVKDISIHFPDQNDMQNR(4)	TAF1:603	NAEYNPKR(7)	TBP:100	1
TAF1:425---TBP:100	interlink	NAEYNPKR(7)	TBP:100	GKETK(2)	TAF1:425	1
TAF1:425---TBP:86	interlink	LDLKTIALHAR(4)	TBP:86	GKETK(2)	TAF1:425	1
TAF1:144---TBP:86	interlink	TQMLKYYYPSFQK(5)	TAF1:144	LDLKTIALHAR(4)	TBP:86	3
TAF1:144---TBP:100	interlink	TQMLKYYYPSFQK(5)	TAF1:144	NAEYNPKR(7)	TBP:100	3
TAF1:914---TAF7:279	interlink	AKKILEEELER(2)	TAF1:914	KTNDSDAHVR(1)	TAF7:279	1
TAF1:387---TAF7:279	interlink	KTNDSDAHVR(1)	TAF7:279	VKLSK(2)	TAF1:387	1
TAF1:101---TAF7:402	interlink	EASEGTELPLPTIGGLKVPNFDNNIGLNETISER(17)	TAF1:101	LKAELETK(2)	TAF7:402	1
TAF1:390---TAF7:41	interlink	LSKQELR(3)	TAF1:390	VKPTR(2)	TAF7:41	1
TAF1:390---TAF7:279	interlink	KTNDSDAHVR(1)	TAF7:279	LSKQELR(3)	TAF1:390	1
TAF1:415---TAF7:306	interlink	FYEQEEEDDEDEETFELKR(18)	TAF7:306	IKTR(2)	TAF1:415	3
TAF1:730---TAF7:184	interlink	KGEAISFLR(1)	TAF1:730	FDKR(3)	TAF7:184	1
TAF1:730---TAF7:275	interlink	KGEAISFLR(1)	TAF1:730	SKGGR(2)	TAF7:275	1
TAF1:59---TAF7:132	interlink	RTDVDDEHKPPEGTYEMNLSGSEK(9)	TAF1:59	KNIFK(1)	TAF7:132	2
TAF1:581---TAF7:402	interlink	KVTSTSKNR(7)	TAF1:581	LKAELETK(2)	TAF7:402	2
TAF1:581---TAF7:41	interlink	KVTSTSKNR(7)	TAF1:581	VKPTR(2)	TAF7:41	1
TAF1:581---TAF7:279	interlink	KTNDSDAHVR(1)	TAF7:279	KVTSTSKNR(7)	TAF1:581	3
TAF1:581---TAF7:11	interlink	KVTSTSKNR(7)	TAF1:581	KQNTVER(1)	TAF7:11	1
TAF1:856---TAF7:279	interlink	KTNDSDAHVR(1)	TAF7:279	HMKITR(3)	TAF1:856	4
TAF1:856---TAF7:212	interlink	LDEEAEASKYELVDTEAGTIPSFDADASTPNTK(9)	TAF7:212	HMKITR(3)	TAF1:856	4
TAF1:594---TAF7:41	interlink	VLNKNER(4)	TAF1:594	VKPTR(2)	TAF7:41	3
TAF1:594---TAF7:402	interlink	LKAELETK(2)	TAF7:402	VLNKNER(4)	TAF1:594	1
TAF1:594---TAF7:279	interlink	KTNDSDAHVR(1)	TAF7:279	VLNKNER(4)	TAF1:594	4
TAF1:900---TAF7:279	interlink	AEIDAEKISFTNDEEQNR(7)	TAF1:900	KTNDSDAHVR(1)	TAF7:279	2
TAF1:900---TAF7:275	interlink	AEIDAEKISFTNDEEQNRR(7)	TAF1:900	SKGGR(2)	TAF7:275	1
TAF1:900---TAF7:41	interlink	AEIDAEKISFTNDEEQNR(7)	TAF1:900	VKPTR(2)	TAF7:41	2
TAF1:428---TAF7:132	interlink	GKETKELFK(5)	TAF1:428	KNIFK(1)	TAF7:132	1
TAF1:428---TAF7:279	interlink	KTNDSDAHVR(1)	TAF7:279	GKETKELFK(5)	TAF1:428	1
TAF1:959---TAF7:279	interlink	KTNDSDAHVR(1)	TAF7:279	LSGKGIGK(4)	TAF1:959	1
TAF1:959---TAF7:402	interlink	LKAELETK(2)	TAF7:402	LSGKGIGK(4)	TAF1:959	1
TAF1:483---TAF7:402	interlink	LNDDDNSRPKLPVGETHVLGVQDR(10)	TAF1:483	LKAELETK(2)	TAF7:402	1
TAF1:483---TAF7:132	interlink	LNDDDNSRPKLPVGETHVLGVQDR(10)	TAF1:483	KNIFK(1)	TAF7:132	22
TAF1:236---TAF7:132	interlink	QKETLKHLDR(2)	TAF1:236	KNIFK(1)	TAF7:132	1
TAF1:938---TAF7:41	interlink	LKEGLPVVSSLSNTDSDAR(2)	TAF1:938	VKPTR(2)	TAF7:41	1
TAF1:385---TAF7:41	interlink	STIGNLSIDHSIPATILQTPFYKVK(23)	TAF1:385	VKPTR(2)	TAF7:41	3
TAF1:603---TAF7:279	interlink	LVVKDISIHFPDQNDMQNR(4)	TAF1:603	KTNDSDAHVR(1)	TAF7:279	3
TAF1:603---TAF7:275	interlink	LVVKDISIHFPDQNDMQNR(4)	TAF1:603	SKGGR(2)	TAF7:275	1
TAF1:603---TAF7:41	interlink	LVVKDISIHFPDQNDMQNR(4)	TAF1:603	VKPTR(2)	TAF7:41	13
TAF1:425---TAF7:402	interlink	LKAELETK(2)	TAF7:402	GKETK(2)	TAF1:425	1
TAF1:893---TAF7:41	interlink	KQEQEKAEIDAEK(6)	TAF1:893	VKPTR(2)	TAF7:41	2
TAF1:893---TAF7:275	interlink	KQEQEKAEIDAEK(6)	TAF1:893	SKGGR(2)	TAF7:275	1
TAF1:893---TAF7:279	interlink	KQEQEKAEIDAEK(6)	TAF1:893	KTNDSDAHVR(1)	TAF7:279	4
TAF1:888---TAF7:279	interlink	KQEQEKAEIDAEK(1)	TAF1:888	KTNDSDAHVR(1)	TAF7:279	3
TAF1:413---TAF7:306	interlink	FYEQEEEDDEDEETFELKR(18)	TAF7:306	PNSTILFSKIK(9)	TAF1:413	1
TAF1:413---TAF7:275	interlink	PNSTILFSKIK(9)	TAF1:413	SKGGR(2)	TAF7:275	1
TAF1:915---TAF7:41	interlink	KILEEELER(1)	TAF1:915	VKPTR(2)	TAF7:41	1
TAF1:915---TAF7:279	interlink	KILEEELER(1)	TAF1:915	KTNDSDAHVR(1)	TAF7:279	2
TAF1:893---TAF2:755	interlink	KQEQEKAEIDAEK(6)	TAF1:893	KDDSENTVNR(1)	TAF2:755	1
TAF1:425---TAF2:726	interlink	IHEADGTPYEHIVDLKEGFTK(16)	TAF2:726	GKETK(2)	TAF1:425	1
TAF1:425---TAF2:747	interlink	NKKDEELTK(2)	TAF2:747	GKETK(2)	TAF1:425	1
TAF1:603---TAF2:2	interlink	LVVKDISIHFPDQNDMQNR(4)	TAF1:603	PAIPYDYPSIVSHGTPR(1)	TAF2:2	1
TAF1:184---TAF2:320	interlink	DCTPLLPLKALQEVDPDEK(9)	TAF1:184	EIKVVLPDFESVK(3)	TAF2:320	5
TAF1:184---TAF2:289	interlink	DCTPLLPLKALQEVDPDEK(9)	TAF1:184	TVGDIGQTKPIGEKFSK(14)	TAF2:289	1
TAF1:184---TAF2:2	interlink	DCTPLLPLKALQEVDPDEK(9)	TAF1:184	PAIPYDYPSIVSHGTPR(1)	TAF2:2	1
TAF1:184---TAF2:330	interlink	DCTPLLPLKALQEVDPDEKK(9)	TAF1:184	VVLPDFESVKESPHILDHSK(10)	TAF2:330	29
TAF1:585---TAF2:755	interlink	KDDSENTVNR(1)	TAF2:755	LKMIVYR(2)	TAF1:585	3
TAF1:585---TAF2:2	interlink	PAIPYDYPSIVSHGTPR(1)	TAF2:2	LKMIVYR(2)	TAF1:585	2
TAF1:585---TAF2:651	interlink	LKMIVYR(2)	TAF1:585	FNKKR(4)	TAF2:651	1
TAF1:585---TAF2:747	interlink	NKKDEELTK(2)	TAF2:747	LKMIVYR(2)	TAF1:585	1
TAF1:640---TAF2:2	interlink	PAIPYDYPSIVSHGTPR(1)	TAF2:2	IKGNEILPGFK(2)	TAF1:640	1
TAF1:354---TAF2:517	interlink	FNISNDMQYQMLKDNYQSK(13)	TAF1:354	KLFGFNNYK(1)	TAF2:517	1
TAF1:354---TAF2:580	interlink	FNISNDMQYQMLKDNYQSKIR(13)	TAF1:354	MTKTDR(3)	TAF2:580	4
TAF1:473---TAF2:580	interlink	KLNDDDNSRPK(1)	TAF1:473	MTKTDR(3)	TAF2:580	4
TAF1:473---TAF2:755	interlink	KLNDDDNSRPK(1)	TAF1:473	KDDSENTVNR(1)	TAF2:755	6
TAF1:473---TAF2:747	interlink	KLNDDDNSRPK(1)	TAF1:473	NKKDEELTK(2)	TAF2:747	1
TAF1:984---TAF2:289	interlink	CATCGALGHIRTNKACPMYYSAMNK(14)	TAF1:984	PIGEKFSK(5)	TAF2:289	1
TAF1:483---TAF2:1	interlink	LNDDDNSRPKLPVGETHVLGVQDR(10)	TAF1:483	MPAIPYDYPSIVSHGTPR(1)	TAF2:1	1
TAF1:483---TAF2:1312	interlink	LNDDDNSRPKLPVGETHVLGVQDR(10)	TAF1:483	IKLGFK(2)	TAF2:1312	3
TAF1:483---TAF2:1310	interlink	LNDDDNSRPKLPVGETHVLGVQDR(10)	TAF1:483	PKIKLGFK(2)	TAF2:1310	1
TAF1:483---TAF2:739	interlink	LNDDDNSRPKLPVGETHVLGVQDR(10)	TAF1:483	LDIQYNTKYK(8)	TAF2:739	1
TAF1:428---TAF2:755	interlink	KDDSENTVNR(1)	TAF2:755	GKETKELFK(5)	TAF1:428	1
TAF1:428---TAF2:747	interlink	NKKDEELTK(2)	TAF2:747	GKETKELFK(5)	TAF1:428	1
TAF1:581---TAF2:651	interlink	KVTSTSKNR(7)	TAF1:581	FNKKR(4)	TAF2:651	1
TAF1:581---TAF2:2	interlink	PAIPYDYPSIVSHGTPR(1)	TAF2:2	KVTSTSKNR(7)	TAF1:581	3
TAF1:581---TAF2:19	interlink	KVTSTSKNR(7)	TAF1:581	KQKSQAK(1)	TAF2:19	2
TAF1:581---TAF2:748	interlink	KVTSTSKNR(7)	TAF1:581	KDEELTK(1)	TAF2:748	8
TAF1:581---TAF2:754	interlink	DEELTKKDDSENTVNR(6)	TAF2:754	KVTSTSKNR(7)	TAF1:581	2
TAF1:581---TAF2:747	interlink	NKKDEELTK(2)	TAF2:747	KVTSTSKNR(7)	TAF1:581	4
TAF1:581---TAF2:755	interlink	KDDSENTVNR(1)	TAF2:755	VTSTSKNR(6)	TAF1:581	5
TAF1:581---TAF2:580	interlink	KVTSTSKNR(7)	TAF1:581	MTKTDR(3)	TAF2:580	2
TAF1:360---TAF2:755	interlink	KDDSENTVNR(1)	TAF2:755	DNYQSKIR(6)	TAF1:360	4
TAF1:360---TAF2:580	interlink	DNYQSKIR(6)	TAF1:360	MTKTDR(3)	TAF2:580	1
TAF1:360---TAF2:739	interlink	LDIQYNTKYK(8)	TAF2:739	DNYQSKIR(6)	TAF1:360	1
TAF1:360---TAF2:754	interlink	DEELTKKDDSENTVNR(6)	TAF2:754	DNYQSKIR(6)	TAF1:360	1
TAF1:360---TAF2:748	interlink	DNYQSKIR(6)	TAF1:360	KDEELTK(1)	TAF2:748	2
TAF1:594---TAF2:1425	interlink	LEFSSIPFNPKR(11)	TAF2:1425	VLNKNER(4)	TAF1:594	1
TAF1:195---TAF2:330	interlink	VVLPDFESVKESPHILDHSK(10)	TAF2:330	KIFK(1)	TAF1:195	1
TAF1:195---TAF2:284	interlink	TVGDIGQTKPIGEK(9)	TAF2:284	KIFK(1)	TAF1:195	3
TAF1:195---TAF2:320	interlink	EIKVVLPDFESVK(3)	TAF2:320	KIFK(1)	TAF1:195	1
TAF1:195---TAF2:289	interlink	TVGDIGQTKPIGEKFSK(14)	TAF2:289	KIFK(1)	TAF1:195	2
TAF1:415---TAF2:755	interlink	KDDSENTVNR(1)	TAF2:755	IKTR(2)	TAF1:415	2
TAF1:432---TAF2:739	interlink	LDIQYNTKYKR(8)	TAF2:739	ETKELFKK(7)	TAF1:432	1
TAF1:575---TAF2:580	interlink	KVTSTSKNR(1)	TAF1:575	MTKTDR(3)	TAF2:580	1
TAF1:575---TAF2:755	interlink	KDDSENTVNR(1)	TAF2:755	KVTSTSK(1)	TAF1:575	3
TAF1:575---TAF2:747	interlink	NKKDEELTK(2)	TAF2:747	KVTSTSK(1)	TAF1:575	2
TAF1:575---TAF2:748	interlink	KVTSTSKNR(1)	TAF1:575	KDEELTK(1)	TAF2:748	3
TAF1:575---TAF2:754	interlink	DEELTKKDDSENTVNR(6)	TAF2:754	KVTSTSK(1)	TAF1:575	2
TAF1:575---TAF2:674	interlink	KVTSTSK(1)	TAF1:575	SDASKSR(5)	TAF2:674	1
TAF1:575---TAF2:651	interlink	FNKKR(4)	TAF2:651	KVTSTSK(1)	TAF1:575	1
TAF1:207---TAF2:320	interlink	EIKVVLPDFESVK(3)	TAF2:320	SSFSAHQSKGDKR(9)	TAF1:207	2
TAF12:258---TAF1:101	interlink	EASEGTELPLPTIGGLKVPNFDNNIGLNETISER(17)	TAF1:101	DQNLPEETLQKLLR(11)	TAF12:258	1
TAF12:258---TAF1:144	interlink	TQMLKYYYPSFQK(5)	TAF1:144	DQNLPEETLQKLLR(11)	TAF12:258	2
TAF11:201---TAF1:154	interlink	SKPISFSSLFPPPLASFQLYDGR(2)	TAF1:154	RQKAQILEQISQR(3)	TAF11:201	4
TAF11:128---TAF1:154	interlink	SKPISFSSLFPPPLASFQLYDGR(2)	TAF1:154	QEKVGLLLENFDQDQMTR(3)	TAF11:128	3
TAF11:241---TAF1:154	interlink	SKPISFSSLFPPPLASFQLYDGR(2)	TAF1:154	IPKDEPLSPEDIR(3)	TAF11:241	100
TAF11:241---TAF1:144	interlink	TQMLKYYYPSFQK(5)	TAF1:144	IPKDEPLSPEDIR(3)	TAF11:241	1
TAF11:241---TAF1:101	interlink	EASEGTELPLPTIGGLKVPNFDNNIGLNETISER(17)	TAF1:101	IPKDEPLSPEDIR(3)	TAF11:241	6
TAF11:241---TAF1:152	interlink	YYYPSFQKSKPISFSSLFPPPLASFQLYDGR(8)	TAF1:152	IPKDEPLSPEDIR(3)	TAF11:241	7
TAF14:70---TAF1:959	interlink	VFKQPPFK(3)	TAF14:70	LSGKGIGK(4)	TAF1:959	3
TAF1:216---TAF9:2	interlink	SQSVKHIELMELESNNTQIPPR(5)	TAF1:216	TNEQAAIPR(1)	TAF9:2	54
TAF1:216---TAF9:1	interlink	SQSVKHIELMELESNNTQIPPR(5)	TAF1:216	MTNEQAAIPR(1)	TAF9:1	1
TAF1:207---TAF9:2	interlink	SSFSAHQSKGDKR(9)	TAF1:207	TNEQAAIPR(1)	TAF9:2	9
TAF5:283---TAF9:111	interlink	EISSVDAFNKKPVK(11)	TAF5:283	NKKPLPAVIPTWGIR(2)	TAF9:111	8
TAF5:181---TAF9:2	interlink	LGGISLKEHLQENDVAK(7)	TAF5:181	TNEQAAIPR(1)	TAF9:2	8
TAF5:191---TAF9:2	interlink	EHLQENDVAKIFR(10)	TAF5:191	TNEQAAIPR(1)	TAF9:2	7
TAF5:191---TAF9:99	interlink	TNYQFKPVPPKELLLELAAER(11)	TAF9:99	EHLQENDVAKIFR(10)	TAF5:191	6
TAF5:191---TAF9:94	interlink	EHLQENDVAKIFR(10)	TAF5:191	TNYQFKPVPPK(6)	TAF9:94	4
TAF5:429---TAF9:135	interlink	YCLTGKDWVLEDEEEAVSYK(6)	TAF9:135	SLLKNDPYNQQNNDGVAVK(4)	TAF5:429	11
TAF5:559---TAF9:2	interlink	IFAGHLNDVDCVEFHPNSTYLFTGSSDKTAR(28)	TAF5:559	TNEQAAIPR(1)	TAF9:2	1
TAF5:159---TAF9:2	interlink	EFYDKFSKDHSVLHEYEISK(5)	TAF5:159	TNEQAAIPR(1)	TAF9:2	36
TAF5:159---TAF9:94	interlink	TNYQFKPVPPK(6)	TAF9:94	EFYDKFSK(5)	TAF5:159	2
TAF5:159---TAF9:111	interlink	NKKPLPAVIPTWGIR(2)	TAF9:111	EFYDKFSK(5)	TAF5:159	4
TAF5:159---TAF9:99	interlink	TNYQFKPVPPKELLLELAAER(11)	TAF9:99	EFYDKFSK(5)	TAF5:159	7
TAF5:197---TAF9:99	interlink	TNYQFKPVPPKELLLELAAER(11)	TAF9:99	SHKFK(3)	TAF5:197	18
TAF5:108---TAF9:94	interlink	APEYSDDPATIKR(12)	TAF5:108	TNYQFKPVPPK(6)	TAF9:94	1
TAF5:475---TAF9:99	interlink	TNYQFKPVPPKELLLELAAER(11)	TAF9:99	YLISCSEDKTVR(9)	TAF5:475	3
TAF5:199---TAF9:99	interlink	TNYQFKPVPPKELLLELAAER(11)	TAF9:99	FKVLIGR(2)	TAF5:199	15
TAF5:162---TAF9:111	interlink	FSKDHSVLHEYEISK(3)	TAF5:162	NKKPLPAVIPTWGIR(2)	TAF9:111	17
TAF5:162---TAF9:2	interlink	FSKDHSVLHEYEISK(3)	TAF5:162	TNEQAAIPR(1)	TAF9:2	6
TAF5:282---TAF9:111	interlink	EISSVDAFNKKPVK(10)	TAF5:282	NKKPLPAVIPTWGIR(2)	TAF9:111	3
TAF5:700---TAF9:99	interlink	TNYQFKPVPPKELLLELAAER(11)	TAF9:99	KTPVYTVHFTR(1)	TAF5:700	2
TAF5:700---TAF9:2	interlink	KTPVYTVHFTR(1)	TAF5:700	TNEQAAIPR(1)	TAF9:2	1
TAF5:684---TAF9:2	interlink	KEIVATNDHMSVYFTK(1)	TAF5:684	TNEQAAIPR(1)	TAF9:2	6
TAF5:159---TAF8:54	interlink	YNTGKDLNITSQPECVPAMEVALK(5)	TAF8:54	EFYDKFSK(5)	TAF5:159	7
TAF5:444---TAF8:170	interlink	YASELKESASSVQVSENDK(6)	TAF8:170	NDPYNQQNNDGVAVKGSR(15)	TAF5:444	9
TAF5:684---TAF8:54	interlink	YNTGKDLNITSQPECVPAMEVALK(5)	TAF8:54	KEIVATNDHMSVYFTK(1)	TAF5:684	5
TAF5:700---TAF8:54	interlink	YNTGKDLNITSQPECVPAMEVALK(5)	TAF8:54	KTPVYTVHFTR(1)	TAF5:700	3
TAF5:700---TAF8:183	interlink	ESASSVQVSENDKDAFFFFDIAEK(13)	TAF8:183	KTPVYTVHFTR(1)	TAF5:700	9
TAF5:162---TAF8:54	interlink	YNTGKDLNITSQPECVPAMEVALK(5)	TAF8:54	FSKDHSVLHEYEISK(3)	TAF5:162	3
TAF5:676---TAF8:54	interlink	YNTGKDLNITSQPECVPAMEVALK(5)	TAF8:54	KTEDLR(1)	TAF5:676	1
TAF5:108---TAF8:54	interlink	YNTGKDLNITSQPECVPAMEVALK(5)	TAF8:54	APEYSDDPATIKR(12)	TAF5:108	5
TAF5:108---TAF8:21	interlink	SDDNQSLVSVSSASSGKENPNSVGQR(17)	TAF8:21	APEYSDDPATIKR(12)	TAF5:108	2
TAF5:331---TAF7:41	interlink	ENFKVDPSDENNPSK(4)	TAF5:331	VKPTR(2)	TAF7:41	2
TAF5:331---TAF7:402	interlink	ENFKVDPSDENNPSKDTLPLPLK(4)	TAF5:331	LKAELETKLR(2)	TAF7:402	1
TAF5:298---TAF7:41	interlink	LQVDPEYSKELEAELK(9)	TAF5:298	VKPTR(2)	TAF7:41	2
TAF5:675---TAF6:320	interlink	KNTNSPSAQPEPINDVTAQGIQKK(23)	TAF5:675	KIGNVDDELQK(1)	TAF6:320	8
TAF5:684---TAF6:320	interlink	RKEIVATNDHMSVYFTK(2)	TAF5:684	KIGNVDDELQK(1)	TAF6:320	17
TAF5:684---TAF6:2	interlink	RKEIVATNDHMSVYFTK(2)	TAF5:684	SKNSQR(1)	TAF6:2	2
TAF5:700---TAF6:80	interlink	ALKVLNLEPLYGYDVSRPLVFK(3)	TAF6:80	KTPVYTVHFTR(1)	TAF5:700	3
TAF5:700---TAF6:60	interlink	IHEILDQASKFMR(10)	TAF6:60	KTPVYTVHFTR(1)	TAF5:700	1
TAF5:700---TAF6:456	interlink	TENGIDNERLKQR(11)	TAF6:456	KTPVYTVHFTR(1)	TAF5:700	1
TAF5:700---TAF6:160	interlink	FSTFTAHWLAIEGVQPAIPQNPSPNDIKNILPINR(28)	TAF6:160	KTPVYTVHFTR(1)	TAF5:700	2
TAF5:700---TAF6:129	interlink	KTPVYTVHFTR(1)	TAF5:700	LINEPLPKVPR(8)	TAF6:129	12
TAF5:199---TAF6:359	interlink	VIEDFGSSYSTLKPR(13)	TAF6:359	FKVLIGR(2)	TAF5:199	1
TAF5:475---TAF6:80	interlink	ALKVLNLEPLYGYDVSRPLVFK(3)	TAF6:80	YLISCSEDKTVR(9)	TAF5:475	2
TAF5:676---TAF6:41	interlink	DAAESLGIFNLNEEAAKNLAMDIEYR(17)	TAF6:41	KTEDLRR(1)	TAF5:676	3
TAF5:676---TAF6:320	interlink	KIGNVDDELQK(1)	TAF6:320	KTEDLRR(1)	TAF5:676	7
TAF5:676---TAF6:160	interlink	FSTFTAHWLAIEGVQPAIPQNPSPNDIKNILPINR(28)	TAF6:160	KTEDLRR(1)	TAF5:676	9
TAF5:653---TAF6:204	interlink	EDTNEEFTSTGPSVSSNISNQKQGLEVKPLVK(22)	TAF6:204	KNTNSPSAQPEPINDVTAQGIQK(1)	TAF5:653	2
TAF5:191---TAF6:359	interlink	VIEDFGSSYSTLKPR(13)	TAF6:359	EHLQENDVAKIFR(10)	TAF5:191	4
TAF5:181---TAF6:41	interlink	DAAESLGIFNLNEEAAKNLAMDIEYR(17)	TAF6:41	LGGISLKEHLQENDVAK(7)	TAF5:181	5
TAF3:179---TAF7:402	interlink	LKAELETK(2)	TAF7:402	VELKR(4)	TAF3:179	1
TAF3:140---TAF7:306	interlink	FYEQEEEDDEDEETFELKR(18)	TAF7:306	SKNR(2)	TAF3:140	5
TAF3:121---TAF7:275	interlink	QVARPSKQYIAEVNESLDPSTQFR(7)	TAF3:121	SKGGR(2)	TAF7:275	2
TAF3:152---TAF7:402	interlink	KQEEQIDNTGDFPLDEDWIR(1)	TAF3:152	LKAELETK(2)	TAF7:402	1
TAF3:151---TAF7:402	interlink	IPEYMNSFKK(9)	TAF3:151	LKAELETK(2)	TAF7:402	5
TAF3:189---TAF6:129	interlink	NQAHDSKLKNSVLQPYISNVLEDVQR(9)	TAF3:189	LINEPLPKVPR(8)	TAF6:129	1
TAF3:187---TAF6:129	interlink	NQAHDSKLKNSVLQPYISNVLEDVQR(7)	TAF3:187	LINEPLPKVPR(8)	TAF6:129	6
TAF3:140---TAF4:27	interlink	TSDQIDVGEYKR(11)	TAF4:27	SKNR(2)	TAF3:140	2
TAF3:187---TAF5:162	interlink	NQAHDSKLKNSVLQPYISNVLEDVQR(7)	TAF3:187	FSKDHSVLHEYEISK(3)	TAF5:162	1
TAF3:189---TAF5:444	interlink	LKNSVLQPYISNVLEDVQR(2)	TAF3:189	NDPYNQQNNDGVAVKGSR(15)	TAF5:444	6
TAF3:218---TAF5:444	interlink	NGVNGNGSTDKYATNYDFIITGPTPDK(11)	TAF3:218	NDPYNQQNNDGVAVKGSR(15)	TAF5:444	10
TAF7:417---TBP:100	interlink	QVEMEQKEQQNNSNVTSHNIYQQR(7)	TAF7:417	NAEYNPKR(7)	TBP:100	1
TAF7:41---TBP:100	interlink	NAEYNPKR(7)	TBP:100	VKPTR(2)	TAF7:41	1
TAF7:41---TBP:86	interlink	LDLKTIALHAR(4)	TBP:86	VKPTR(2)	TAF7:41	1
TAF7:275---TBP:136	interlink	SEDDSKLASR(6)	TBP:136	SKGGR(2)	TAF7:275	2
TAF7:275---TBP:100	interlink	NAEYNPKR(7)	TBP:100	SKGGR(2)	TAF7:275	1
TAF7:279---TBP:136	interlink	KTNDSDAHVR(1)	TAF7:279	SEDDSKLASR(6)	TBP:136	3
TAF7:279---TBP:100	interlink	KTNDSDAHVR(1)	TAF7:279	NAEYNPKR(7)	TBP:100	2
TAF7:279---TBP:86	interlink	LDLKTIALHAR(4)	TBP:86	KTNDSDAHVR(1)	TAF7:279	5
TAF7:132---TAF8:334	interlink	HRLSVLEKR(8)	TAF8:334	TIDRKNIFK(5)	TAF7:132	2
TAF4:165---TBP:100	interlink	LLGNNGANPNGQKSSDPEK(13)	TAF4:165	NAEYNPKR(7)	TBP:100	2
TAF4:165---TBP:113	interlink	LLGNNGANPNGQKSSDPEK(13)	TAF4:165	IREPKTTALIFASGK(5)	TBP:113	10
TAF4:27---TBP:86	interlink	TSDQIDVGEYKR(11)	TAF4:27	LDLKTIALHAR(4)	TBP:86	1
TAF4:30---TBP:136	interlink	SEDDSKLASR(6)	TBP:136	VKVER(2)	TAF4:30	1
TAF4:30---TBP:100	interlink	NAEYNPKR(7)	TBP:100	VKVER(2)	TAF4:30	1
TAF4:30---TBP:86	interlink	LDLKTIALHAR(4)	TBP:86	VKVER(2)	TAF4:30	1
TAF4:136---TBP:100	interlink	NESFPGLSVSKSTTSLNKDTMFDNR(11)	TAF4:136	NAEYNPKR(7)	TBP:100	2
TAF4:317---TAF5:331	interlink	ENFKVDPSDENNPSK(4)	TAF5:331	VTLDIEGQEDDGKSK(13)	TAF4:317	3
TAF4:317---TAF5:298	interlink	VTLDIEGQEDDGKSKQDNEEVLHR(13)	TAF4:317	LQVDPEYSKELEAELK(9)	TAF5:298	2
TAF4:317---TAF5:342	interlink	VTLDIEGQEDDGKSKQDNEEVLHR(13)	TAF4:317	ENFKVDPSDENNPSKDTLPLPLK(15)	TAF5:342	6
TAF4:319---TAF5:307	interlink	SKQDNEEVLHR(2)	TAF4:319	LKDEHEQAAQK(2)	TAF5:307	1
TAF4:319---TAF5:331	interlink	ENFKVDPSDENNPSK(4)	TAF5:331	SKQDNEEVLHR(2)	TAF4:319	9
TAF4:319---TAF5:298	interlink	LQVDPEYSKELEAELK(9)	TAF5:298	SKQDNEEVLHR(2)	TAF4:319	5
TAF4:319---TAF5:342	interlink	ENFKVDPSDENNPSKDTLPLPLK(15)	TAF5:342	SKQDNEEVLHR(2)	TAF4:319	9
TAF4:271---TAF5:700	interlink	KTPVYTVHFTR(1)	TAF5:700	SKLKHSTTPR(2)	TAF4:271	1
TAF4:284---TAF5:429	interlink	SLLKNDPYNQQNNDGVAVK(4)	TAF5:429	SDVSKVLR(5)	TAF4:284	26
TAF4:292---TAF5:429	interlink	SLLKNDPYNQQNNDGVAVK(4)	TAF5:429	DIATKQKER(5)	TAF4:292	28
TAF4:273---TAF5:429	interlink	SLLKNDPYNQQNNDGVAVKGSR(4)	TAF5:429	LKHSTTPR(2)	TAF4:273	11
TAF4:273---TAF5:444	interlink	NDPYNQQNNDGVAVKGSR(15)	TAF5:444	LKHSTTPR(2)	TAF4:273	1
TAF4:303---TAF5:307	interlink	LKDEHEQAAQK(2)	TAF5:307	VQKR(3)	TAF4:303	16
TAF4:27---TAF5:108	interlink	APEYSDDPATIKR(12)	TAF5:108	TSDQIDVGEYKR(11)	TAF4:27	2
TAF4:27---TAF5:282	interlink	EISSVDAFNKKPVK(10)	TAF5:282	TSDQIDVGEYKR(11)	TAF4:27	1
TAF4:30---TAF5:108	interlink	APEYSDDPATIKR(12)	TAF5:108	VKVER(2)	TAF4:30	2
TAF4:30---TAF5:181	interlink	LGGISLKEHLQENDVAK(7)	TAF5:181	VKVER(2)	TAF4:30	1
TAF4:30---TAF5:282	interlink	EISSVDAFNKKPVK(10)	TAF5:282	VKVER(2)	TAF4:30	1
TAF4:404---TAF5:159	interlink	MCVANTVVKGYAR(9)	TAF4:404	EFYDKFSK(5)	TAF5:159	3
TAF4:273---TAF9:135	interlink	YCLTGKDWVLEDEEEAVSYK(6)	TAF9:135	LKHSTTPR(2)	TAF4:273	9
TAF4:294---TAF9:135	interlink	YCLTGKDWVLEDEEEAVSYK(6)	TAF9:135	DIATKQKER(7)	TAF4:294	1
TAF4:284---TAF9:135	interlink	LPPEKYCLTGKDWVLEDEEEAVSYK(11)	TAF9:135	SDVSKVLR(5)	TAF4:284	38
TAF4:27---TAF9:111	interlink	NKKPLPAVIPTWGIR(2)	TAF9:111	TSDQIDVGEYKR(11)	TAF4:27	2
TAF4:319---TAF7:275	interlink	VTLDIEGQEDDGKSKQDNEEVLHR(15)	TAF4:319	SKGGR(2)	TAF7:275	1
TAF4:319---TAF7:279	interlink	SKQDNEEVLHR(2)	TAF4:319	KTNDSDAHVR(1)	TAF7:279	1
TAF4:319---TAF7:41	interlink	VTLDIEGQEDDGKSKQDNEEVLHR(15)	TAF4:319	VKPTR(2)	TAF7:41	1
TAF4:27---TAF7:275	interlink	TSDQIDVGEYKR(11)	TAF4:27	SKGGR(2)	TAF7:275	1
TAF4:27---TAF7:279	interlink	TSDQIDVGEYKR(11)	TAF4:27	KTNDSDAHVR(1)	TAF7:279	1
TAF4:30---TAF7:402	interlink	LKAELETK(2)	TAF7:402	VKVER(2)	TAF4:30	1
TAF4:317---TAF7:41	interlink	VTLDIEGQEDDGKSKQDNEEVLHR(13)	TAF4:317	VKPTR(2)	TAF7:41	1
TAF4:317---TAF7:279	interlink	VTLDIEGQEDDGKSKQDNEEVLHR(13)	TAF4:317	KTNDSDAHVR(1)	TAF7:279	4
TAF4:292---TAF7:279	interlink	KTNDSDAHVR(1)	TAF7:279	DIATKQK(5)	TAF4:292	3
TAF2:1082---TAF6:227	interlink	ELQLYFDKIVEVLLNQEETK(8)	TAF6:227	KYSIYVR(1)	TAF2:1082	6
TAF2:330---TAF6:121	interlink	EALVGAGQNLYYVDDDEVDFEKLINEPLPK(22)	TAF6:121	VVLPDFESVKESPHILDHSK(10)	TAF2:330	5
TAF2:408---TAF6:204	interlink	EDTNEEFTSTGPSVSSNISNQKQGLEVKPLVK(22)	TAF6:204	VYFLPSQKEMVLNTCLALYK(8)	TAF2:408	1
TAF2:755---TAF6:320	interlink	KIGNVDDELQK(1)	TAF6:320	KDDSENTVNR(1)	TAF2:755	2
TAF2:34---TAF3:151	interlink	NRIPEYMNSFKK(11)	TAF3:151	ATQNFKIAHQK(6)	TAF2:34	1
TAF2:34---TAF3:140	interlink	ATQNFKIAHQK(6)	TAF2:34	SKNR(2)	TAF3:140	3
TAF2:34---TAF3:152	interlink	KQEEQIDNTGDFPLDEDWIR(1)	TAF3:152	ATQNFKIAHQK(6)	TAF2:34	1
TAF2:213---TAF3:151	interlink	IPEYMNSFKK(9)	TAF3:151	IKYSLR(2)	TAF2:213	1
TAF2:1290---TAF3:121	interlink	PSKQYIAEVNESLDPSTQFR(3)	TAF3:121	VETVGDNTAIVKLYAKPR(16)	TAF2:1290	1
TAF2:1425---TAF3:121	interlink	PSKQYIAEVNESLDPSTQFR(3)	TAF3:121	LEFSSIPFNPKR(11)	TAF2:1425	2
TAF2:289---TAF3:187	interlink	TVGDIGQTKPIGEKFSK(14)	TAF2:289	NQAHDSKLK(7)	TAF3:187	9
TAF2:289---TAF3:189	interlink	LKNSVLQPYISNVLEDVQR(2)	TAF3:189	TVGDIGQTKPIGEKFSK(14)	TAF2:289	3
TAF2:2---TAF3:121	interlink	PSKQYIAEVNESLDPSTQFR(3)	TAF3:121	PAIPYDYPSIVSHGTPR(1)	TAF2:2	3
TAF2:330---TAF3:187	interlink	VVLPDFESVKESPHILDHSK(10)	TAF2:330	NQAHDSKLK(7)	TAF3:187	1
TAF2:330---TAF3:189	interlink	VVLPDFESVKESPHILDHSK(10)	TAF2:330	LKNSVLQPYISNVLEDVQR(2)	TAF3:189	1
TAF2:330---TAF3:140	interlink	VVLPDFESVKESPHILDHSK(10)	TAF2:330	SKNR(2)	TAF3:140	9
TAF2:330---TAF3:152	interlink	KQEEQIDNTGDFPLDEDWIR(1)	TAF3:152	VVLPDFESVKESPHILDHSK(10)	TAF2:330	1
TAF2:211---TAF3:140	interlink	LYTPFVLKIK(8)	TAF2:211	SKNR(2)	TAF3:140	3
TAF2:211---TAF3:152	interlink	KQEEQIDNTGDFPLDEDWIR(1)	TAF3:152	LYTPFVLKIK(8)	TAF2:211	5
TAF2:284---TAF3:187	interlink	NQAHDSKLKNSVLQPYISNVLEDVQR(7)	TAF3:187	TVGDIGQTKPIGEKFSK(9)	TAF2:284	10
TAF2:340---TAF3:187	interlink	ESPHILDHSKK(10)	TAF2:340	NQAHDSKLK(7)	TAF3:187	2
TAF2:340---TAF3:140	interlink	ESPHILDHSKK(10)	TAF2:340	SKNR(2)	TAF3:140	2
TAF2:773---TAF5:162	interlink	SKDMQEWHLEDLSAEGEEAR(2)	TAF2:773	FSKDHSVLHEYEISK(3)	TAF5:162	1
TAF2:330---TAF5:700	interlink	VVLPDFESVKESPHILDHSK(10)	TAF2:330	KTPVYTVHFTR(1)	TAF5:700	1
TAF2:2---TAF5:56	interlink	PAIPYDYPSIVSHGTPR(1)	TAF2:2	IVLEYLNKK(8)	TAF5:56	2
TAF2:1308---TAF4:284	interlink	PSIVDSTSQKIEEKPK(14)	TAF2:1308	SDVSKVLR(5)	TAF4:284	1
TAF2:755---TAF4:27	interlink	TSDQIDVGEYKR(11)	TAF4:27	KDDSENTVNR(1)	TAF2:755	2
TAF2:580---TAF7:402	interlink	LKAELETK(2)	TAF7:402	MTKTDR(3)	TAF2:580	1
TAF2:755---TAF7:279	interlink	KDDSENTVNR(1)	TAF2:755	KTNDSDAHVR(1)	TAF7:279	1
TAF2:755---TAF7:132	interlink	KDDSENTVNR(1)	TAF2:755	KNIFK(1)	TAF7:132	3
TAF2:747---TAF7:132	interlink	NKKDEELTK(2)	TAF2:747	KNIFK(1)	TAF7:132	1
TAF2:19---TAF7:402	interlink	KQKSQAK(1)	TAF2:19	LKAELETK(2)	TAF7:402	1
TAF2:2---TAF7:132	interlink	PAIPYDYPSIVSHGTPR(1)	TAF2:2	KNIFK(1)	TAF7:132	1
TAF2:2---TAF7:41	interlink	PAIPYDYPSIVSHGTPR(1)	TAF2:2	VKPTR(2)	TAF7:41	1
TAF2:2---TAF7:402	interlink	PAIPYDYPSIVSHGTPR(1)	TAF2:2	LKAELETK(2)	TAF7:402	4
TAF2:2---TAF7:391	interlink	PAIPYDYPSIVSHGTPR(1)	TAF2:2	ASNPIMKNR(7)	TAF7:391	2
TAF2:754---TAF7:132	interlink	DEELTKK(6)	TAF2:754	KNIFK(1)	TAF7:132	1
TAF2:726---TAF7:132	interlink	IHEADGTPYEHIVDLKEGFTK(16)	TAF2:726	KNIFK(1)	TAF7:132	3
TAF2:320---TAF9:2	interlink	EIKVVLPDFESVKESPHILDHSK(3)	TAF2:320	TNEQAAIPR(1)	TAF9:2	1
TAF2:373---TAF9:2	interlink	KVVSVQLYNNPVAAHHIGFFIGPFEQLPASTFKFLDQSQPR(33)	TAF2:373	TNEQAAIPR(1)	TAF9:2	7
TAF2:408---TAF9:2	interlink	VYFLPSQKEMVLNTCLALYK(8)	TAF2:408	TNEQAAIPR(1)	TAF9:2	21
TAF2:755---TAF9:1	interlink	KDDSENTVNR(1)	TAF2:755	MTNEQAAIPR(1)	TAF9:1	2
TAF2:1432---TAF8:391	interlink	EISKSEHR(4)	TAF8:391	LKYNR(2)	TAF2:1432	1
TAF2:1294---TAF8:317	interlink	PKPSIVDSTSQK(2)	TAF2:1294	SMVSSKR(6)	TAF8:317	1
TAF2:1179---TAF8:124	interlink	DGKPSSGLENSKELLNASNFVVEEGFSNK(12)	TAF2:1179	TIAKR(4)	TAF8:124	1
TAF2:1269---TAF8:326	interlink	FDIVAHAKHR(8)	TAF8:326	IDSVSDKK(7)	TAF2:1269	1
TAF2:1082---TAF8:260	interlink	LGEKALQHLIGTKIVEDK(13)	TAF8:260	KYSIYVR(1)	TAF2:1082	20
TAF2:1082---TAF8:265	interlink	KYSIYVR(1)	TAF2:1082	IVEDKK(5)	TAF8:265	1
TAF2:1069---TAF8:266	interlink	KEDVGNENDNDIDK(1)	TAF8:266	LGSEGLIKFR(8)	TAF2:1069	2
TAF2:1069---TAF8:391	interlink	LGSEGLIKFR(8)	TAF2:1069	EISKSEHR(4)	TAF8:391	1
TAF2:1069---TAF8:396	interlink	KQKIQESQQLK(1)	TAF8:396	LGSEGLIKFR(8)	TAF2:1069	6
TAF2:1069---TAF8:334	interlink	LGSEGLIKFR(8)	TAF2:1069	LSVLEKR(6)	TAF8:334	1
TAF2:1104---TAF8:391	interlink	NKSVLHYFFSTAK(2)	TAF2:1104	EISKSEHR(4)	TAF8:391	9
TAF2:1270---TAF8:326	interlink	FDIVAHAKHR(8)	TAF8:326	KVVTR(1)	TAF2:1270	2
TAF10:57---TAF8:149	interlink	DKTLEEILEMMEDEEFTPIIPDAVTDYYLAK(2)	TAF10:57	LKLTR(2)	TAF8:149	12
TAF10:211---TAF9:2	interlink	SALGEYGINVKRPNFYR(11)	TAF10:211	TNEQAAIPR(1)	TAF9:2	3
TAF10:211---TAF12:586	interlink	SALGEYGINVKR(11)	TAF10:211	KFQPTAGYNQK(1)	TAF12:586	18
TAF10:97---TAF4:273	interlink	NGFETSDIKIKR(11)	TAF10:97	LKHSTTPR(2)	TAF4:273	3
TAF10:95---TAF4:273	interlink	NGFETSDIKIK(9)	TAF10:95	LKHSTTPR(2)	TAF4:273	17
TAF10:211---TAF4:30	interlink	SALGEYGINVKRPNFYR(11)	TAF10:211	VKVER(2)	TAF4:30	3
TAF11:154---TAF13:94	interlink	VEELMNKQKEIQEAR(9)	TAF13:94	ANVNKSVAK(5)	TAF11:154	9
TAF11:154---TAF13:128	interlink	AIKEAKK(3)	TAF13:128	ANVNKSVAK(5)	TAF11:154	1
TAF11:154---TAF13:92	interlink	VEELMNKQKEIQEAR(7)	TAF13:92	ANVNKSVAK(5)	TAF11:154	23
TAF11:154---TAF13:108	interlink	KLFDSNEKETK(8)	TAF13:108	ANVNKSVAK(5)	TAF11:154	2
TAF11:154---TAF13:101	interlink	KLFDSNEK(1)	TAF13:101	ANVNKSVAK(5)	TAF11:154	8
TAF11:241---TAF12:258	interlink	DQNLPEETLQKLLR(11)	TAF12:258	IPKDEPLSPEDIR(3)	TAF11:241	1
TAF11:212---TAF12:504	interlink	KAAIKNIR(1)	TAF11:212	KLKELLR(3)	TAF12:504	7
TAF11:216---TAF12:502	interlink	KLKELLR(1)	TAF12:502	AAIKNIR(4)	TAF11:216	2
TAF11:216---TAF12:504	interlink	KAAIKNIR(5)	TAF11:216	LKELLR(2)	TAF12:504	14
TAF11:235---TAF12:504	interlink	DLDESVVDQIMNSKR(14)	TAF11:235	KLKELLR(3)	TAF12:504	25
TAF11:235---TAF12:502	interlink	DLDESVVDQIMNSKR(14)	TAF11:235	KLKELLR(1)	TAF12:502	5
TAF11:60---TAF4:30	interlink	TEKEQNEAK(3)	TAF11:60	VKVER(2)	TAF4:30	1
TAF11:60---TAF4:319	interlink	SKQDNEEVLHR(2)	TAF4:319	TEKEQNEAK(3)	TAF11:60	3
TAF11:235---TAF4:27	interlink	DLDESVVDQIMNSKR(14)	TAF11:235	TSDQIDVGEYKR(11)	TAF4:27	4
TAF11:235---TAF4:184	interlink	LSDALTAAGVDLKEEESLLSQSTVIQQSR(13)	TAF4:184	DLDESVVDQIMNSKR(14)	TAF11:235	1
TAF11:193---TAF4:184	interlink	LSDALTAAGVDLKEEESLLSQSTVIQQSR(13)	TAF4:184	AKEVQSR(2)	TAF11:193	2
TAF11:154---TAF4:184	interlink	LSDALTAAGVDLKEEESLLSQSTVIQQSR(13)	TAF4:184	ANVNKSVAK(5)	TAF11:154	6
TAF11:241---TAF4:184	interlink	LSDALTAAGVDLKEEESLLSQSTVIQQSR(13)	TAF4:184	IRIPKDEPLSPEDIR(5)	TAF11:241	1
TAF11:241---TAF4:27	interlink	IPKDEPLSPEDIR(3)	TAF11:241	TSDQIDVGEYKR(11)	TAF4:27	7
TAF11:241---TBP:100	interlink	IPKDEPLSPEDIR(3)	TAF11:241	NAEYNPKR(7)	TBP:100	1
TAF11:241---TBP:86	interlink	IRIPKDEPLSPEDIR(5)	TAF11:241	LDLKTIALHAR(4)	TBP:86	4
TAF11:241---TAF5:2	interlink	IRIPKDEPLSPEDIR(5)	TAF11:241	KQEPGDSSDK(1)	TAF5:2	2
TAF12:596---TAF6:24	interlink	SSIPTSHTLWSPSDTVKDAAESLGIFNLNEEAAK(17)	TAF6:24	KFQPTAGYNQKVQGVAISK(11)	TAF12:596	9
TAF12:552---TAF5:199	interlink	KVDNIDMR(1)	TAF12:552	FKVLIGR(2)	TAF5:199	2
TAF12:552---TAF5:108	interlink	APEYSDDPATIKR(12)	TAF5:108	KVDNIDMR(1)	TAF12:552	2
TAF12:552---TAF5:181	interlink	LGGISLKEHLQENDVAK(7)	TAF5:181	KVDNIDMR(1)	TAF12:552	10
TAF12:549---TAF5:159	interlink	EFYDKFSK(5)	TAF5:159	LAKHR(3)	TAF12:549	1
TAF12:549---TAF5:700	interlink	KTPVYTVHFTR(1)	TAF5:700	LAKHR(3)	TAF12:549	2
TAF12:549---TAF5:181	interlink	LGGISLKEHLQENDVAKIFR(7)	TAF5:181	LAKHR(3)	TAF12:549	31
TAF12:549---TAF5:108	interlink	APEYSDDPATIKR(12)	TAF5:108	LAKHR(3)	TAF12:549	4
TAF12:549---TAF5:191	interlink	EHLQENDVAKIFR(10)	TAF5:191	LAKHR(3)	TAF12:549	1
TAF12:549---TAF5:199	interlink	FKVLIGR(2)	TAF5:199	LAKHR(3)	TAF12:549	1
TAF12:586---TAF5:676	interlink	NTNSPSAQPEPINDVTAQGIQKKTEDLR(23)	TAF5:676	KFQPTAGYNQK(1)	TAF12:586	1
TAF12:586---TAF5:475	interlink	YLISCSEDKTVR(9)	TAF5:475	KFQPTAGYNQK(1)	TAF12:586	2
TAF12:258---TAF3:140	interlink	DQNLPEETLQKLLR(11)	TAF12:258	SKNR(2)	TAF3:140	2
TAF12:586---TBP:100	interlink	KFQPTAGYNQK(1)	TAF12:586	NAEYNPKR(7)	TBP:100	1
TAF12:274---TBP:100	interlink	YAQTKATAYQMSQHLQR(5)	TAF12:274	NAEYNPKR(7)	TBP:100	3
TAF12:258---TAF7:279	interlink	DQNLPEETLQKLLR(11)	TAF12:258	KTNDSDAHVR(1)	TAF7:279	1
TAF12:258---TAF7:41	interlink	DQNLPEETLQKLLR(11)	TAF12:258	VKPTR(2)	TAF7:41	1
TAF12:258---TAF7:402	interlink	DQNLPEETLQKLLR(11)	TAF12:258	LKAELETK(2)	TAF7:402	1
TAF12:274---TAF7:279	interlink	YAQTKATAYQMSQHLQR(5)	TAF12:274	KTNDSDAHVR(1)	TAF7:279	2
TAF12:586---TAF7:306	interlink	FYEQEEEDDEDEETFELKR(18)	TAF7:306	KFQPTAGYNQK(1)	TAF12:586	1
TAF12:586---TAF7:417	interlink	QVEMEQKEQQNNSNVTSHNIYQQR(7)	TAF7:417	KFQPTAGYNQK(1)	TAF12:586	1
TAF12:586---TAF7:402	interlink	KFQPTAGYNQK(1)	TAF12:586	LKAELETK(2)	TAF7:402	1
TAF12:586---TAF7:279	interlink	KFQPTAGYNQK(1)	TAF12:586	KTNDSDAHVR(1)	TAF7:279	3
TAF12:608---TAF7:417	interlink	QVEMEQKEQQNNSNVTSHNIYQQR(7)	TAF7:417	SVNKN(4)	TAF12:608	2
TAF12:502---TAF4:27	interlink	TSDQIDVGEYKR(11)	TAF4:27	KLKELLR(1)	TAF12:502	1
TAF12:229---TAF4:30	interlink	GQVTIQQFQQVKSILEEFEK(12)	TAF12:229	VKVER(2)	TAF4:30	1
TAF12:552---TAF4:27	interlink	TSDQIDVGEYKR(11)	TAF4:27	KVDNIDMR(1)	TAF12:552	1
TAF12:237---TAF4:317	interlink	VTLDIEGQEDDGKSK(13)	TAF4:317	SILEEFEKK(8)	TAF12:237	3
TAF12:274---TAF4:30	interlink	YAQTKATAYQMSQHLQR(5)	TAF12:274	VKVER(2)	TAF4:30	1
TAF12:274---TAF4:27	interlink	YAQTKATAYQMSQHLQR(5)	TAF12:274	TSDQIDVGEYKR(11)	TAF4:27	4
TAF12:586---TAF4:27	interlink	TSDQIDVGEYKR(11)	TAF4:27	KFQPTAGYNQK(1)	TAF12:586	1
TAF12:504---TAF4:30	interlink	KLKELLR(3)	TAF12:504	VKVER(2)	TAF4:30	2
TAF12:504---TAF4:27	interlink	TSDQIDVGEYKR(11)	TAF4:27	KLKELLR(3)	TAF12:504	3
TAF12:258---TAF4:273	interlink	DQNLPEETLQKLLR(11)	TAF12:258	LKHSTTPR(2)	TAF4:273	1
TAF12:258---TAF4:30	interlink	DQNLPEETLQKLLR(11)	TAF12:258	VKVER(2)	TAF4:30	1
TAF12:258---TAF4:27	interlink	DQNLPEETLQKLLR(11)	TAF12:258	TSDQIDVGEYKR(11)	TAF4:27	3
TAF12:552---TAF13:4	interlink	KVDNIDMR(1)	TAF12:552	KPER(1)	TAF13:4	5
TAF12:258---TAF13:4	interlink	DQNLPEETLQKLLR(11)	TAF12:258	KPER(1)	TAF13:4	1
TAF12:586---TAF13:64	interlink	KFQPTAGYNQK(1)	TAF12:586	KHKLK(1)	TAF13:64	1
TAF12:586---TAF13:134	interlink	KFQPTAGYNQK(1)	TAF12:586	LKLSK(2)	TAF13:134	1
TAF12:586---TAF13:68	interlink	SVRKFQPTAGYNQK(4)	TAF12:586	HKLKMEDFK(4)	TAF13:68	1
TAF12:586---TAF13:4	interlink	KFQPTAGYNQK(1)	TAF12:586	KPER(1)	TAF13:4	2
TAF12:552---TAF9:99	interlink	TNYQFKPVPPKELLLELAAER(11)	TAF9:99	KVDNIDMR(1)	TAF12:552	1
TAF12:274---TAF9:2	interlink	YAQTKATAYQMSQHLQR(5)	TAF12:274	TNEQAAIPR(1)	TAF9:2	2
TAF9:2---TBP:170	interlink	FTDFKIQNIVGSCDVKFPIR(16)	TBP:170	TNEQAAIPR(1)	TAF9:2	2
TAF13:4---TAF5:282	interlink	EISSVDAFNKKPVK(10)	TAF5:282	KPER(1)	TAF13:4	3
TAF13:4---TAF5:61	interlink	KGYHKTESMLR(5)	TAF5:61	KPER(1)	TAF13:4	2
TAF13:92---TAF5:57	interlink	KGYHKTESMLR(1)	TAF5:57	VEELMNKQK(7)	TAF13:92	2
TAF13:4---TAF9:99	interlink	TNYQFKPVPPKELLLELAAER(11)	TAF9:99	KPER(1)	TAF13:4	1
TAF13:101---TAF9:2	interlink	KLFDSNEKETK(1)	TAF13:101	TNEQAAIPR(1)	TAF9:2	2
TAF13:117---TBP:100	interlink	NAEYNPKR(7)	TBP:100	DDDIEKK(6)	TAF13:117	2
TAF13:78---TBP:86	interlink	LDLKTIALHAR(4)	TBP:86	KDR(1)	TAF13:78	1
TAF13:128---TBP:100	interlink	NAEYNPKR(7)	TBP:100	AIKEAKK(3)	TAF13:128	1
TAF13:134---TBP:86	interlink	LDLKTIALHAR(4)	TBP:86	LKLSKGD(2)	TAF13:134	1
TAF13:108---TBP:159	interlink	FTDFKIQNIVGSCDVK(5)	TBP:159	LFDSNEKETK(7)	TAF13:108	3
TAF13:108---TBP:100	interlink	LFDSNEKETKDDDIEK(7)	TAF13:108	NAEYNPKR(7)	TBP:100	5
TAF13:121---TBP:100	interlink	NAEYNPKR(7)	TBP:100	KEAKR(1)	TAF13:121	1
TAF13:121---TBP:86	interlink	LDLKTIALHAR(4)	TBP:86	KEAKR(1)	TAF13:121	2
TAF13:101---TBP:221	interlink	KLFDSNEK(1)	TAF13:101	IVLTGAKK(7)	TBP:221	2
TAF13:128---TAF7:402	interlink	LKAELETK(2)	TAF7:402	AIKEAK(3)	TAF13:128	3
TAF13:4---TAF4:27	interlink	TSDQIDVGEYKR(11)	TAF4:27	KPER(1)	TAF13:4	1
TAF13:4---TAF4:184	interlink	LSDALTAAGVDLKEEESLLSQSTVIQQSR(13)	TAF4:184	KPER(1)	TAF13:4	1
TAF13:92---TAF4:319	interlink	SKQDNEEVLHR(2)	TAF4:319	VEELMNKQK(7)	TAF13:92	2
TAF8:54---TAF9:2	interlink	YNTGKDLNITSQPECVPAMEVALK(5)	TAF8:54	TNEQAAIPR(1)	TAF9:2	7
TAF8:149---TAF9:99	interlink	TNYQFKPVPPKELLLELAAER(11)	TAF9:99	LKLTR(2)	TAF8:149	2
TAF14:100---TAF8:391	interlink	KISHDLNFLK(1)	TAF14:100	EISKSEHR(4)	TAF8:391	1
TAF14:243---TAF8:336	interlink	KRHQEQLLENR(1)	TAF8:336	KHADV(1)	TAF14:243	1
TAF14:31---TAF8:348	interlink	GFPMRKWSISVSLLNDQGK(6)	TAF14:31	KEIDGLVGQYLGYYATKK(1)	TAF8:348	1
TAF14:70---TAF8:326	interlink	FDIVAHAKHR(8)	TAF8:326	VFKQPPFK(3)	TAF14:70	3
TAF14:243---TAF3:189	interlink	LKNSVLQPYISNVLEDVQR(2)	TAF3:189	SLWEYVKKHADV(8)	TAF14:243	2
TAF14:95---TAF6:442	interlink	IALTIAEKGGER(8)	TAF14:95	EGKLVKDMK(6)	TAF6:442	2
TAF14:70---TAF7:279	interlink	KTNDSDAHVR(1)	TAF7:279	VFKQPPFK(3)	TAF14:70	2
TAF14:70---TAF7:275	interlink	VFKQPPFK(3)	TAF14:70	SKGGR(2)	TAF7:275	2
TAF14:100---TAF7:41	interlink	KISHDLNFLK(1)	TAF14:100	VKPTR(2)	TAF7:41	2
TAF14:190---TAF2:118	interlink	YQKSYDTNSESIDIYQHHFYR(3)	TAF2:118	LADGLTKLSEDDLLGVVQMVTDNR(7)	TAF14:190	4
TAF14:156---TAF2:1208	interlink	TTMKGAIQILK(4)	TAF2:1208	KTSLVGDVK(1)	TAF14:156	4
TAF14:156---TAF2:1308	interlink	KTSLVGDVK(1)	TAF14:156	IEEKPK(4)	TAF2:1308	1
TAF14:156---TAF2:2	interlink	PAIPYDYPSIVSHGTPR(1)	TAF2:2	KTSLVGDVK(1)	TAF14:156	1
TAF14:156---TAF2:1165	interlink	KTSLVGDVK(1)	TAF14:156	LSKIK(3)	TAF2:1165	1
TAF14:156---TAF2:1425	interlink	LEFSSIPFNPKR(11)	TAF2:1425	KTSLVGDVKAK(1)	TAF14:156	1
TAF14:156---TAF2:1290	interlink	KTSLVGDVK(1)	TAF14:156	LYAKPR(4)	TAF2:1290	4
TAF14:156---TAF2:1432	interlink	KTSLVGDVK(1)	TAF14:156	LKYNR(2)	TAF2:1432	1
TAF14:156---TAF2:1196	interlink	ELLNASNFVVEEGFSNKSR(17)	TAF2:1196	KTSLVGDVK(1)	TAF14:156	1
TAF14:156---TAF2:19	interlink	KQKSQAK(1)	TAF2:19	KTSLVGDVK(1)	TAF14:156	2
TAF14:18---TAF2:1312	interlink	ITTTQNVLKDIPPIEK(9)	TAF14:18	IKLGFK(2)	TAF2:1312	1
TAF14:18---TAF2:1425	interlink	ITTTQNVLKDIPPIEKGFPMR(9)	TAF14:18	LEFSSIPFNPKR(11)	TAF2:1425	1
TAF14:18---TAF2:1290	interlink	ITTTQNVLKDIPPIEK(9)	TAF14:18	LYAKPR(4)	TAF2:1290	2
TAF14:18---TAF2:1378	interlink	IPPPSSLVDDVTAPTPKVEDISNHR(17)	TAF2:1378	ITTTQNVLKDIPPIEKGFPMR(9)	TAF14:18	1
TAF14:167---TAF2:1425	interlink	LEFSSIPFNPKR(11)	TAF2:1425	KVKTSSGAVK(1)	TAF14:167	2
TAF14:167---TAF2:1208	interlink	TTMKGAIQILK(4)	TAF2:1208	KVKTSSGAVK(1)	TAF14:167	1
TAF14:167---TAF2:25	interlink	KVKTSSGAVK(1)	TAF14:167	SQAKSSR(4)	TAF2:25	1
TAF14:243---TAF2:1294	interlink	PKPSIVDSTSQK(2)	TAF2:1294	KHADV(1)	TAF14:243	5
TAF14:169---TAF2:19	interlink	VKTSSGAVK(2)	TAF14:169	KQKSQAK(1)	TAF2:19	1
TAF14:169---TAF2:25	interlink	VKTSSGAVK(2)	TAF14:169	SQAKSSR(4)	TAF2:25	2
TAF14:169---TAF2:1290	interlink	VKTSSGAVK(2)	TAF14:169	LYAKPR(4)	TAF2:1290	2
TAF14:169---TAF2:2	interlink	PAIPYDYPSIVSHGTPR(1)	TAF2:2	VKTSSGAVK(2)	TAF14:169	2
TAF14:169---TAF2:1425	interlink	LEFSSIPFNPKR(11)	TAF2:1425	VKTSSGAVK(2)	TAF14:169	1
TAF14:169---TAF2:1208	interlink	TTMKGAIQILK(4)	TAF2:1208	KVKTSSGAVK(3)	TAF14:169	1
TAF14:100---TAF2:1208	interlink	TTMKGAIQILK(4)	TAF2:1208	KISHDLNFLK(1)	TAF14:100	2
TAF14:100---TAF2:1524	interlink	KISHDLNFLK(1)	TAF14:100	SHKR(3)	TAF2:1524	3
TAF14:100---TAF2:2	interlink	PAIPYDYPSIVSHGTPR(1)	TAF2:2	KISHDLNFLK(1)	TAF14:100	2
TAF14:100---TAF2:1270	interlink	KISHDLNFLK(1)	TAF14:100	KVVTR(1)	TAF2:1270	1
TAF14:100---TAF2:1425	interlink	LEFSSIPFNPKR(11)	TAF2:1425	KISHDLNFLK(1)	TAF14:100	4
TAF14:100---TAF2:1290	interlink	KISHDLNFLKEK(1)	TAF14:100	LYAKPR(4)	TAF2:1290	6
TAF14:100---TAF2:1432	interlink	KISHDLNFLK(1)	TAF14:100	LKYNR(2)	TAF2:1432	1
TAF14:166---TAF2:1208	interlink	TTMKGAIQILK(4)	TAF2:1208	AKKVK(2)	TAF14:166	1
TAF14:183---TAF2:1312	interlink	GGVDLEKLADGLTK(7)	TAF14:183	IKLGFK(2)	TAF2:1312	1
TAF14:183---TAF2:1425	interlink	LEFSSIPFNPKR(11)	TAF2:1425	GGVDLEKLADGLTK(7)	TAF14:183	2
TAF14:183---TAF2:2	interlink	PAIPYDYPSIVSHGTPR(1)	TAF2:2	GGVDLEKLADGLTK(7)	TAF14:183	2
TAF14:183---TAF2:138	interlink	SKFNPLYLDLNDHESPESVETLNTENLTVYLPENLR(2)	TAF2:138	GGVDLEKLADGLTK(7)	TAF14:183	3
TAF14:183---TAF2:19	interlink	GGVDLEKLADGLTK(7)	TAF14:183	KQKSQAK(1)	TAF2:19	1
TAF14:95---TAF2:2	interlink	PAIPYDYPSIVSHGTPR(1)	TAF2:2	IALTIAEKGGER(8)	TAF14:95	1
TAF14:95---TAF2:1290	interlink	IALTIAEKGGER(8)	TAF14:95	LYAKPR(4)	TAF2:1290	1
TAF14:95---TAF2:1294	interlink	PKPSIVDSTSQK(2)	TAF2:1294	IALTIAEKGGER(8)	TAF14:95	1
TAF14:70---TAF2:1432	interlink	VFKQPPFK(3)	TAF14:70	LKYNR(2)	TAF2:1432	1
TAF14:70---TAF2:1294	interlink	PKPSIVDSTSQK(2)	TAF2:1294	VFKQPPFK(3)	TAF14:70	1
TAF14:70---TAF2:1312	interlink	VFKQPPFK(3)	TAF14:70	IKLGFK(2)	TAF2:1312	1
TAF14:70---TAF2:1504	interlink	VAKSTPKAR(7)	TAF2:1504	VFKQPPFK(3)	TAF14:70	1
TAF14:70---TAF2:1425	interlink	RLEFSSIPFNPKR(12)	TAF2:1425	VFKQPPFK(3)	TAF14:70	7
TAF14:70---TAF2:1290	interlink	VFKQPPFK(3)	TAF14:70	LYAKPR(4)	TAF2:1290	2
TAF14:70---TAF2:949	interlink	IKDSDLFLNLR(2)	TAF2:949	VFKQPPFK(3)	TAF14:70	1
TAF14:70---TAF2:1308	interlink	VFKQPPFK(3)	TAF14:70	IEEKPK(4)	TAF2:1308	1
TAF14:70---TAF2:1208	interlink	TTMKGAIQILK(4)	TAF2:1208	VFKQPPFK(3)	TAF14:70	1
TAF14:70---TAF2:2	interlink	PAIPYDYPSIVSHGTPR(1)	TAF2:2	VFKQPPFK(3)	TAF14:70	2
TAF14:70---TAF2:1270	interlink	VFKQPPFK(3)	TAF14:70	KVVTR(1)	TAF2:1270	1
TAF14:25---TAF2:1425	interlink	LEFSSIPFNPKR(11)	TAF2:1425	DIPPIEKGFPMR(7)	TAF14:25	1
TAF14:164---TAF2:1290	interlink	KTSLVGDVKAK(9)	TAF14:164	LYAKPR(4)	TAF2:1290	1
TAF14:164---TAF2:1208	interlink	KTSLVGDVKAK(9)	TAF14:164	TTMKGAIQILK(4)	TAF2:1208	5
TAF14:53---TAF2:1270	interlink	EIPATIFDKVTYHLHPTFENPVR(9)	TAF14:53	KVVTR(1)	TAF2:1270	2
TAF14:53---TAF2:2	interlink	EIPATIFDKVTYHLHPTFENPVR(9)	TAF14:53	PAIPYDYPSIVSHGTPR(1)	TAF2:2	2
TAF3:179---TAF3:187	intralink	NQAHDSKLK(7)	TAF3:187	VELKR(4)	TAF3:179	1
TAF3:140---TAF3:152	intralink	KQEEQIDNTGDFPLDEDWIR(1)	TAF3:152	SKNR(2)	TAF3:140	3
TAF3:140---TAF3:20	intralink	ITIIQLLKSQGFDR(8)	TAF3:20	SKNR(2)	TAF3:140	1
TAF3:140---TAF3:189	intralink	LKNSVLQPYISNVLEDVQR(2)	TAF3:189	SKNR(2)	TAF3:140	1
TAF3:140---TAF3:151	intralink	IPEYMNSFKK(9)	TAF3:151	SKNR(2)	TAF3:140	4
TAF3:121---TAF3:152	intralink	KQEEQIDNTGDFPLDEDWIR(1)	TAF3:152	PSKQYIAEVNESLDPSTQFR(3)	TAF3:121	21
TAF3:121---TAF3:179	intralink	QVARPSKQYIAEVNESLDPSTQFR(7)	TAF3:121	VELKR(4)	TAF3:179	13
TAF3:121---TAF3:140	intralink	PSKQYIAEVNESLDPSTQFR(3)	TAF3:121	SKNR(2)	TAF3:140	6
TAF3:121---TAF3:151	intralink	IPEYMNSFKK(9)	TAF3:151	PSKQYIAEVNESLDPSTQFR(3)	TAF3:121	6
TAF5:342---TAF5:342	intralink	ENFKVDPSDENNPSKDTLPLPLK(15)	TAF5:342	ENFKVDPSDENNPSKDTLPLPLK(15)	TAF5:342	1
TAF5:108---TAF5:162	intralink	APEYSDDPATIKR(12)	TAF5:108	EFYDKFSKDHSVLHEYEISK(8)	TAF5:162	8
TAF5:108---TAF5:115	intralink	GYSILKSWCESSLDFYRPELEK(6)	TAF5:115	APEYSDDPATIKR(12)	TAF5:108	10
TAF5:108---TAF5:159	intralink	EFYDKFSKDHSVLHEYEISK(5)	TAF5:159	APEYSDDPATIKR(12)	TAF5:108	42
TAF5:331---TAF5:331	intralink	ENFKVDPSDENNPSKDTLPLPLK(4)	TAF5:331	ENFKVDPSDENNPSKDTLPLPLK(4)	TAF5:331	1
TAF5:331---TAF5:342	intralink	VTLDIEGQEDDGKSKQDNEEVLHR(13)	TAF5:342	ENFKVDPSDENNPSKDTLPLPLK(15)	TAF5:331	2
TAF5:162---TAF5:684	intralink	KEIVATNDHMSVYFTK(1)	TAF5:684	FSKDHSVLHEYEISK(3)	TAF5:162	7
TAF5:162---TAF5:283	intralink	FSKDHSVLHEYEISK(3)	TAF5:162	EISSVDAFNKKPVK(11)	TAF5:283	13
TAF5:162---TAF5:282	intralink	FSKDHSVLHEYEISK(3)	TAF5:162	EISSVDAFNKKPVK(10)	TAF5:282	34
TAF5:282---TAF5:283	intralink	EISSVDAFNKKPVK(10)	TAF5:282	EISSVDAFNKKPVK(11)	TAF5:283	1
TAF5:282---TAF5:298	intralink	EISSVDAFNKKPVK(10)	TAF5:282	LQVDPEYSKELEAELK(9)	TAF5:298	1
TAF5:282---TAF5:282	intralink	EISSVDAFNKKPVK(10)	TAF5:282	EISSVDAFNKKPVK(10)	TAF5:282	1
TAF5:282---TAF5:286	intralink	EISSVDAFNKK(10)	TAF5:282	PVKLGK(3)	TAF5:286	2
TAF5:282---TAF5:700	intralink	EISSVDAFNKKPVK(10)	TAF5:282	KTPVYTVHFTR(1)	TAF5:700	1
TAF5:282---TAF5:289	intralink	EISSVDAFNKKPVK(10)	TAF5:282	LGKLQVDPEYSK(3)	TAF5:289	4
TAF5:370---TAF5:652	intralink	IKLSAAQASLPSVCMYTFHNTNNDLTCLK(2)	TAF5:370	VWDVKK(5)	TAF5:652	47
TAF5:283---TAF5:676	intralink	EISSVDAFNKKPVK(11)	TAF5:283	KTEDLR(1)	TAF5:676	1
TAF5:174---TAF5:191	intralink	DHSVLHEYEISKLGGISLK(12)	TAF5:174	EHLQENDVAKIFR(10)	TAF5:191	6
TAF5:174---TAF5:282	intralink	EISSVDAFNKKPVK(10)	TAF5:282	DHSVLHEYEISKLGGISLKEHLQENDVAK(12)	TAF5:174	29
TAF5:174---TAF5:283	intralink	DHSVLHEYEISKLGGISLK(12)	TAF5:174	KPVK(1)	TAF5:283	2
TAF5:444---TAF5:475	intralink	NDPYNQQNNDGVAVKGSR(15)	TAF5:444	YLISCSEDKTVR(9)	TAF5:475	1
TAF5:191---TAF5:199	intralink	EHLQENDVAKIFR(10)	TAF5:191	FKVLIGR(2)	TAF5:199	16
TAF5:191---TAF5:615	intralink	EHLQENDVAKIFR(10)	TAF5:615	VLTKEGK(4)	TAF5:191	2
TAF5:191---TAF5:289	intralink	EHLQENDVAKIFR(10)	TAF5:191	LGKLQVDPEYSK(3)	TAF5:289	1
TAF5:191---TAF5:286	intralink	EHLQENDVAKIFR(10)	TAF5:191	KPVKLGK(4)	TAF5:286	1
TAF5:191---TAF5:197	intralink	EHLQENDVAKIFR(10)	TAF5:191	SHKFK(3)	TAF5:197	14
TAF5:197---TAF5:282	intralink	EISSVDAFNKKPVK(10)	TAF5:282	SHKFK(3)	TAF5:197	1
TAF5:289---TAF5:368	intralink	LGKLQVDPEYSK(3)	TAF5:289	AKIK(2)	TAF5:368	2
TAF5:289---TAF5:331	intralink	ENFKVDPSDENNPSKDTLPLPLK(4)	TAF5:331	LGKLQVDPEYSK(3)	TAF5:289	4
TAF5:289---TAF5:653	intralink	KNTNSPSAQPEPINDVTAQGIQK(1)	TAF5:653	LGKLQVDPEYSK(3)	TAF5:289	1
TAF5:676---TAF5:700	intralink	KTPVYTVHFTR(1)	TAF5:700	KTEDLRR(1)	TAF5:676	3
TAF5:676---TAF5:684	intralink	KEIVATNDHMSVYFTK(1)	TAF5:684	KTEDLR(1)	TAF5:676	99
TAF5:676---TAF5:676	intralink	KTEDLR(1)	TAF5:676	NTNSPSAQPEPINDVTAQGIQKKTEDLR(23)	TAF5:676	1
TAF5:415---TAF5:444	intralink	FNDDSTMVASGFQDSFIKLWSIDGSPLR(18)	TAF5:415	NDPYNQQNNDGVAVKGSR(15)	TAF5:444	21
TAF5:199---TAF5:700	intralink	KTPVYTVHFTR(1)	TAF5:700	FKVLIGR(2)	TAF5:199	1
TAF5:199---TAF5:675	intralink	NTNSPSAQPEPINDVTAQGIQKK(22)	TAF5:675	FKVLIGR(2)	TAF5:199	5
TAF5:199---TAF5:283	intralink	EISSVDAFNKKPVK(11)	TAF5:283	FKVLIGR(2)	TAF5:199	1
TAF5:199---TAF5:676	intralink	FKVLIGR(2)	TAF5:199	KTEDLR(1)	TAF5:676	5
TAF5:199---TAF5:282	intralink	FKVLIGR(2)	TAF5:199	EISSVDAFNKKPVK(10)	TAF5:282	10
TAF5:675---TAF5:676	intralink	NTNSPSAQPEPINDVTAQGIQKK(22)	TAF5:675	KTEDLRR(1)	TAF5:676	2
TAF5:675---TAF5:684	intralink	NTNSPSAQPEPINDVTAQGIQKK(22)	TAF5:675	KEIVATNDHMSVYFTK(1)	TAF5:684	35
TAF5:316---TAF5:370	intralink	LKDEHEQAAQKK(11)	TAF5:316	IKLSAAQASLPSVCMYTFHNTNNDLTCLK(2)	TAF5:370	1
TAF5:317---TAF5:370	intralink	KVSTTLLEEYR(1)	TAF5:317	IKLSAAQASLPSVCMYTFHNTNNDLTCLK(2)	TAF5:370	2
TAF5:653---TAF5:676	intralink	KNTNSPSAQPEPINDVTAQGIQK(1)	TAF5:653	KTEDLRR(1)	TAF5:676	17
TAF5:298---TAF5:331	intralink	ENFKVDPSDENNPSKDTLPLPLK(4)	TAF5:331	LQVDPEYSKELEAELK(9)	TAF5:298	26
TAF5:298---TAF5:342	intralink	VDPSDENNPSKDTLPLPLK(11)	TAF5:342	LQVDPEYSKELEAELK(9)	TAF5:298	6
TAF5:298---TAF5:305	intralink	LQVDPEYSKELEAELK(9)	TAF5:298	LQVDPEYSKELEAELKLK(16)	TAF5:305	1
TAF5:298---TAF5:307	intralink	LQVDPEYSKELEAELK(9)	TAF5:298	LKDEHEQAAQK(2)	TAF5:307	5
TAF5:159---TAF5:283	intralink	EFYDKFSKDHSVLHEYEISK(5)	TAF5:159	KPVK(1)	TAF5:283	1
TAF5:159---TAF5:676	intralink	EFYDKFSK(5)	TAF5:159	KTEDLRR(1)	TAF5:676	2
TAF5:159---TAF5:191	intralink	EHLQENDVAKIFR(10)	TAF5:191	EFYDKFSK(5)	TAF5:159	1
TAF5:159---TAF5:282	intralink	EFYDKFSKDHSVLHEYEISK(5)	TAF5:159	EISSVDAFNKKPVK(10)	TAF5:282	9
TAF5:559---TAF5:676	intralink	IFAGHLNDVDCVEFHPNSTYLFTGSSDKTAR(28)	TAF5:559	KTEDLR(1)	TAF5:676	23
TAF5:305---TAF5:331	intralink	ENFKVDPSDENNPSKDTLPLPLK(4)	TAF5:331	ELEAELKLK(7)	TAF5:305	10
TBP:136---TBP:141	intralink	SEDDSKLASR(6)	TBP:136	KYAR(1)	TBP:141	3
TBP:136---TBP:222	intralink	KREEIYQAFEAIYPVLSEFR(1)	TBP:222	SEDDSKLASR(6)	TBP:136	9
TBP:136---TBP:159	intralink	FTDFKIQNIVGSCDVK(5)	TBP:159	SEDDSKLASR(6)	TBP:136	1
TBP:136---TBP:154	intralink	LGFNAKFTDFK(6)	TBP:154	SEDDSKLASR(6)	TBP:136	1
TBP:100---TBP:86	intralink	LDLKTIALHAR(4)	TBP:86	NAEYNPKR(7)	TBP:100	34
TBP:100---TBP:148	intralink	IIQKLGFNAK(4)	TBP:148	NAEYNPKR(7)	TBP:100	1
TBP:148---TBP:86	intralink	LDLKTIALHAR(4)	TBP:86	IIQKLGFNAK(4)	TBP:148	4
TBP:141---TBP:86	intralink	KYAR(1)	TBP:141	LDLKTIALHAR(4)	TBP:86	1
TBP:141---TBP:148	intralink	IIQKLGFNAK(4)	TBP:148	KYAR(1)	TBP:141	5
TBP:202---TBP:222	intralink	KREEIYQAFEAIYPVLSEFR(1)	TBP:222	MVKPK(3)	TBP:202	2
TBP:113---TBP:130	intralink	IREPKTTALIFASGK(5)	TBP:113	MVVTGAKSEDDSK(7)	TBP:130	11
TBP:159---TBP:222	intralink	KREEIYQAFEAIYPVLSEFR(1)	TBP:222	FTDFKIQNIVGSCDVK(5)	TBP:159	7
TAF6:239---TAF6:239	intralink	IVEVLLNQEETKEAELLR(12)	TAF6:239	IVEVLLNQEETKEAELLR(12)	TAF6:239	1
TAF6:436---TAF6:445	intralink	VLTKEGK(4)	TAF6:436	DMKTENGIDNER(3)	TAF6:445	7
TAF6:436---TAF6:442	intralink	VLTKEGK(4)	TAF6:436	LVKDMKTENGIDNER(3)	TAF6:442	4
TAF6:160---TAF6:320	intralink	FSTFTAHWLAIEGVQPAIPQNPSPNDIKNILPINR(28)	TAF6:160	KIGNVDDELQK(1)	TAF6:320	8
TAF6:439---TAF6:445	intralink	EGKLVK(3)	TAF6:439	DMKTENGIDNER(3)	TAF6:445	11
TAF6:359---TAF6:436	intralink	VLTKEGKLVK(4)	TAF6:436	VIEDFGSSYSTLKPR(13)	TAF6:359	16
TAF6:359---TAF6:439	intralink	EGKLVKDMK(3)	TAF6:439	VIEDFGSSYSTLKPR(13)	TAF6:359	6
TAF6:320---TAF6:359	intralink	VIEDFGSSYSTLKPR(13)	TAF6:359	KIGNVDDELQK(1)	TAF6:320	2
TAF1:428---TAF1:483	intralink	LNDDDNSRPKLPVGETHVLGVQDR(10)	TAF1:483	GKETKELFK(5)	TAF1:428	2
TAF1:144---TAF1:154	intralink	TQMLKYYYPSFQK(5)	TAF1:144	SKPISFSSLFPPPLASFQLYDGR(2)	TAF1:154	21
TAF1:59---TAF1:80	intralink	TDVDDEHKPPEGTYEMNLSGSEK(8)	TAF1:59	EDLLFKNLER(6)	TAF1:80	3
TAF1:387---TAF1:893	intralink	KQEQEKAEIDAEK(6)	TAF1:893	VKLSK(2)	TAF1:387	5
TAF1:387---TAF1:915	intralink	KILEEELER(1)	TAF1:915	VKLSK(2)	TAF1:387	1
TAF1:387---TAF1:581	intralink	VKLSK(2)	TAF1:387	KVTSTSKNR(7)	TAF1:581	3
TAF1:387---TAF1:900	intralink	AEIDAEKISFTNDEEQNRR(7)	TAF1:900	VKLSK(2)	TAF1:387	5
TAF1:195---TAF1:210	intralink	KIFK(1)	TAF1:195	SSFSAHQSKGDKR(12)	TAF1:210	1
TAF1:195---TAF1:207	intralink	KIFK(1)	TAF1:195	SSFSAHQSKGDKR(9)	TAF1:207	14
TAF1:850---TAF1:853	intralink	KHMKITR(1)	TAF1:853	TLEEFVLSPLQTTVSSVKPASIKEK(23)	TAF1:850	2
TAF1:154---TAF1:184	intralink	SKPISFSSLFPPPLASFQLYDGR(2)	TAF1:154	DCTPLLPLKALQEVDPDEK(9)	TAF1:184	1
TAF1:640---TAF1:914	intralink	IKGNEILPGFK(2)	TAF1:640	AKKILEEELER(2)	TAF1:914	1
TAF1:915---TAF1:926	intralink	LEKSKER(3)	TAF1:926	KILEEELER(1)	TAF1:915	3
TAF1:425---TAF1:483	intralink	LNDDDNSRPKLPVGETHVLGVQDR(10)	TAF1:483	GKETK(2)	TAF1:425	3
TAF1:425---TAF1:432	intralink	ELFKK(4)	TAF1:432	DRGKETK(4)	TAF1:425	1
TAF1:236---TAF1:640	intralink	KQKETLK(3)	TAF1:236	IKGNEILPGFK(2)	TAF1:640	2
TAF1:236---TAF1:581	intralink	KVTSTSKNR(7)	TAF1:581	KQKETLK(3)	TAF1:236	4
TAF1:594---TAF1:965	intralink	GKSTSR(2)	TAF1:965	VLNKNER(4)	TAF1:594	1
TAF1:594---TAF1:603	intralink	VLNKNER(4)	TAF1:594	LVVKDISIHFPDQNDMQNR(4)	TAF1:603	4
TAF1:594---TAF1:893	intralink	KQEQEKAEIDAEK(6)	TAF1:893	VLNKNER(4)	TAF1:594	2
TAF1:594---TAF1:640	intralink	IKGNEILPGFK(2)	TAF1:640	VLNKNER(4)	TAF1:594	1
TAF1:900---TAF1:915	intralink	AEIDAEKISFTNDEEQNRR(7)	TAF1:900	KILEEELER(1)	TAF1:915	5
TAF1:900---TAF1:914	intralink	AKKILEEELER(2)	TAF1:914	AEIDAEKISFTNDEEQNRR(7)	TAF1:900	2
TAF1:360---TAF1:581	intralink	DNYQSKIR(6)	TAF1:360	KVTSTSKNR(7)	TAF1:581	2
TAF1:360---TAF1:575	intralink	DNYQSKIR(6)	TAF1:360	KVTSTSK(1)	TAF1:575	1
TAF1:360---TAF1:483	intralink	LNDDDNSRPKLPVGETHVLGVQDR(10)	TAF1:483	DNYQSKIR(6)	TAF1:360	2
TAF1:360---TAF1:473	intralink	KLNDDDNSRPK(1)	TAF1:473	DNYQSKIR(6)	TAF1:360	4
TAF1:360---TAF1:425	intralink	DNYQSKIR(6)	TAF1:360	GKETK(2)	TAF1:425	1
TAF1:360---TAF1:585	intralink	DNYQSKIR(6)	TAF1:360	LKMIVYR(2)	TAF1:585	2
TAF1:581---TAF1:926	intralink	KVTSTSKNR(7)	TAF1:581	LEKSKER(3)	TAF1:926	3
TAF1:581---TAF1:914	intralink	KVTSTSKNR(7)	TAF1:581	AKKILEEELER(2)	TAF1:914	2
TAF1:581---TAF1:915	intralink	KILEEELER(1)	TAF1:915	KVTSTSKNR(7)	TAF1:581	7
TAF1:581---TAF1:959	intralink	LSGKGIGK(4)	TAF1:959	KVTSTSKNR(7)	TAF1:581	2
TAF1:581---TAF1:585	intralink	VTSTSKNR(6)	TAF1:581	LKMIVYR(2)	TAF1:585	44
TAF1:581---TAF1:640	intralink	IKGNEILPGFK(2)	TAF1:640	KVTSTSKNR(7)	TAF1:581	8
TAF1:581---TAF1:893	intralink	KQEQEKAEIDAEK(6)	TAF1:893	KVTSTSKNR(7)	TAF1:581	2
TAF1:581---TAF1:900	intralink	AEIDAEKISFTNDEEQNR(7)	TAF1:900	KVTSTSKNR(7)	TAF1:581	4
TAF1:581---TAF1:594	intralink	VLNKNER(4)	TAF1:594	KVTSTSKNR(7)	TAF1:581	2
TAF1:101---TAF1:80	intralink	EASEGTELPLPTIGGLKVPNFDNNIGLNETISER(17)	TAF1:101	EDLLFKNLER(6)	TAF1:80	2
TAF1:390---TAF1:915	intralink	KILEEELER(1)	TAF1:915	LSKQELR(3)	TAF1:390	1
TAF1:730---TAF1:795	intralink	KGEAISFLR(1)	TAF1:730	ALSKTSDMMER(4)	TAF1:795	7
TAF1:730---TAF1:845	intralink	TLEEFVLSPLQTTVSSVKPASIK(18)	TAF1:845	KGEAISFLR(1)	TAF1:730	1
TAF1:575---TAF1:893	intralink	KVTSTSKNR(1)	TAF1:575	KQEQEKAEIDAEK(6)	TAF1:893	6
TAF1:575---TAF1:585	intralink	KVTSTSK(1)	TAF1:575	LKMIVYR(2)	TAF1:585	2
TAF1:914---TAF1:926	intralink	LEKSKER(3)	TAF1:926	AKKILEEELER(2)	TAF1:914	2
TAF1:420---TAF1:483	intralink	LNDDDNSRPKLPVGETHVLGVQDR(10)	TAF1:483	KKDR(1)	TAF1:420	1
TAF1:585---TAF1:594	intralink	LKMIVYR(2)	TAF1:585	VLNKNER(4)	TAF1:594	1
TAF1:585---TAF1:915	intralink	KILEEELER(1)	TAF1:915	LKMIVYR(2)	TAF1:585	1
TAF1:585---TAF1:640	intralink	LKMIVYR(2)	TAF1:585	IKGNEILPGFK(2)	TAF1:640	16
TAF1:585---TAF1:893	intralink	KQEQEKAEIDAEK(6)	TAF1:893	LKMIVYR(2)	TAF1:585	1
TAF1:603---TAF1:928	intralink	LVVKDISIHFPDQNDMQNR(4)	TAF1:603	SKER(2)	TAF1:928	1
TAF1:603---TAF1:914	intralink	AKKILEEELER(2)	TAF1:914	LVVKDISIHFPDQNDMQNR(4)	TAF1:603	1
TAF1:326---TAF1:336	intralink	HKPSPAGKMNAR(8)	TAF1:326	FPMNSKSFEMK(6)	TAF1:336	4
TAF1:893---TAF1:965	intralink	KQEQEKAEIDAEK(6)	TAF1:893	GKSTSR(2)	TAF1:965	2
TAF9:111---TAF9:99	intralink	TNYQFKPVPPKELLLELAAER(11)	TAF9:99	NKKPLPAVIPTWGIR(2)	TAF9:111	2
TAF9:112---TAF9:99	intralink	TNYQFKPVPPKELLLELAAER(11)	TAF9:99	KPLPAVIPTWGIR(1)	TAF9:112	8
TAF14:164---TAF14:70	intralink	VFKQPPFK(3)	TAF14:70	KTSLVGDVKAK(9)	TAF14:164	4
TAF14:164---TAF14:169	intralink	KVKTSSGAVK(3)	TAF14:169	KTSLVGDVKAK(9)	TAF14:164	7
TAF14:164---TAF14:167	intralink	TSLVGDVKAK(8)	TAF14:164	KVKTSSGAVK(1)	TAF14:167	4
TAF14:164---TAF14:183	intralink	GGVDLEKLADGLTK(7)	TAF14:183	KTSLVGDVKAK(9)	TAF14:164	4
TAF14:53---TAF14:95	intralink	EIPATIFDKVTYHLHPTFENPVR(9)	TAF14:53	IALTIAEKGGER(8)	TAF14:95	12
TAF14:53---TAF14:70	intralink	EIPATIFDKVTYHLHPTFENPVR(9)	TAF14:53	VFKQPPFK(3)	TAF14:70	57
TAF14:70---TAF14:95	intralink	IALTIAEKGGER(8)	TAF14:95	VFKQPPFK(3)	TAF14:70	12
TAF14:124---TAF14:95	intralink	YIVDHVISVPTNKPGLLALLAESGPVPSSEGATTPGLSSVTEK(13)	TAF14:124	IALTIAEKGGER(8)	TAF14:95	2
TAF14:124---TAF14:156	intralink	YIVDHVISVPTNKPGLLALLAESGPVPSSEGATTPGLSSVTEK(13)	TAF14:124	KTSLVGDVK(1)	TAF14:156	1
TAF14:166---TAF14:183	intralink	AKKVK(2)	TAF14:166	GGVDLEKLADGLTK(7)	TAF14:183	2
TAF14:109---TAF14:243	intralink	KISHDLNFLKEK(10)	TAF14:109	KHADV(1)	TAF14:243	1
TAF14:183---TAF14:70	intralink	GGVDLEKLADGLTK(7)	TAF14:183	VFKQPPFK(3)	TAF14:70	1
TAF14:183---TAF14:235	intralink	NDVDEGEFTMDLYSLPDSLLKSLWEYVK(21)	TAF14:235	GGVDLEKLADGLTK(7)	TAF14:183	1
TAF14:183---TAF14:243	intralink	GGVDLEKLADGLTK(7)	TAF14:183	SLWEYVKKHADV(8)	TAF14:243	2
TAF14:183---TAF14:242	intralink	GGVDLEKLADGLTK(7)	TAF14:183	SLWEYVKKHADV(7)	TAF14:242	9
TAF14:100---TAF14:100	intralink	KISHDLNFLK(1)	TAF14:100	KISHDLNFLK(1)	TAF14:100	4
TAF14:100---TAF14:164	intralink	KISHDLNFLK(1)	TAF14:100	KTSLVGDVKAK(9)	TAF14:164	1
TAF14:100---TAF14:53	intralink	EIPATIFDKVTYHLHPTFENPVR(9)	TAF14:53	KISHDLNFLK(1)	TAF14:100	26
TAF14:100---TAF14:183	intralink	GGVDLEKLADGLTK(7)	TAF14:183	KISHDLNFLK(1)	TAF14:100	5
TAF14:100---TAF14:95	intralink	IALTIAEKGGER(8)	TAF14:95	KISHDLNFLK(1)	TAF14:100	2
TAF14:100---TAF14:70	intralink	VFKQPPFK(3)	TAF14:70	KISHDLNFLKEK(1)	TAF14:100	5
TAF14:100---TAF14:156	intralink	KISHDLNFLK(1)	TAF14:100	KTSLVGDVK(1)	TAF14:156	2
TAF14:100---TAF14:243	intralink	KHADV(1)	TAF14:243	KISHDLNFLK(1)	TAF14:100	3
TAF14:100---TAF14:169	intralink	KISHDLNFLK(1)	TAF14:100	VKTSSGAVK(2)	TAF14:169	1
TAF14:154---TAF14:156	intralink	YIVDHVISVPTNKPGLLALLAESGPVPSSEGATTPGLSSVTEKR(43)	TAF14:154	KTSLVGDVK(1)	TAF14:156	9
TAF14:154---TAF14:183	intralink	YIVDHVISVPTNKPGLLALLAESGPVPSSEGATTPGLSSVTEKR(43)	TAF14:154	GGVDLEKLADGLTK(7)	TAF14:183	1
TAF14:154---TAF14:18	intralink	YIVDHVISVPTNKPGLLALLAESGPVPSSEGATTPGLSSVTEKR(43)	TAF14:154	ITTTQNVLKDIPPIEK(9)	TAF14:18	1
TAF14:156---TAF14:166	intralink	AKKVK(2)	TAF14:166	KTSLVGDVK(1)	TAF14:156	1
TAF14:156---TAF14:183	intralink	GGVDLEKLADGLTK(7)	TAF14:183	KTSLVGDVK(1)	TAF14:156	2
TAF14:156---TAF14:53	intralink	EIPATIFDKVTYHLHPTFENPVR(9)	TAF14:53	KTSLVGDVK(1)	TAF14:156	1
TAF14:156---TAF14:25	intralink	KTSLVGDVK(1)	TAF14:156	DIPPIEKGFPMR(7)	TAF14:25	1
TAF14:156---TAF14:70	intralink	VFKQPPFK(3)	TAF14:70	KTSLVGDVKAK(1)	TAF14:156	2
TAF14:156---TAF14:243	intralink	KTSLVGDVK(1)	TAF14:156	KHADV(1)	TAF14:243	1
TAF14:156---TAF14:169	intralink	KTSLVGDVK(1)	TAF14:156	VKTSSGAVK(2)	TAF14:169	3
TAF14:156---TAF14:167	intralink	KTSLVGDVK(1)	TAF14:156	KVKTSSGAVK(1)	TAF14:167	3
TAF14:156---TAF14:95	intralink	IALTIAEKGGER(8)	TAF14:95	KTSLVGDVK(1)	TAF14:156	2
TAF14:190---TAF14:70	intralink	LADGLTKLSEDDLLGVVQMVTDNR(7)	TAF14:190	VFKQPPFK(3)	TAF14:70	2
TAF14:190---TAF14:242	intralink	LADGLTKLSEDDLLGVVQMVTDNR(7)	TAF14:190	SLWEYVKK(7)	TAF14:242	2
TAF14:243---TAF14:70	intralink	VFKQPPFK(3)	TAF14:70	SLWEYVKKHADV(8)	TAF14:243	2
TAF14:169---TAF14:70	intralink	VFKQPPFK(3)	TAF14:70	VKTSSGAVK(2)	TAF14:169	1
TAF14:169---TAF14:190	intralink	LADGLTKLSEDDLLGVVQMVTDNR(7)	TAF14:190	VKTSSGAVK(2)	TAF14:169	1
TAF14:169---TAF14:183	intralink	KVKTSSGAVK(3)	TAF14:169	GGVDLEKLADGLTK(7)	TAF14:183	9
TAF14:169---TAF14:53	intralink	EIPATIFDKVTYHLHPTFENPVR(9)	TAF14:53	VKTSSGAVK(2)	TAF14:169	1
TAF14:169---TAF14:95	intralink	IALTIAEKGGER(8)	TAF14:95	VKTSSGAVK(2)	TAF14:169	1
TAF14:242---TAF14:70	intralink	SLWEYVKK(7)	TAF14:242	VFKQPPFK(3)	TAF14:70	3
TAF14:18---TAF14:31	intralink	KWSISVSLLNDQGK(1)	TAF14:31	ITTTQNVLKDIPPIEK(9)	TAF14:18	3
TAF14:18---TAF14:53	intralink	EIPATIFDKVTYHLHPTFENPVR(9)	TAF14:53	ITTTQNVLKDIPPIEK(9)	TAF14:18	1
TAF14:167---TAF14:70	intralink	VFKQPPFK(3)	TAF14:70	KVKTSSGAVK(1)	TAF14:167	2
TAF8:251---TAF8:265	intralink	IVEDKK(5)	TAF8:265	LGEKALQHLIGTK(4)	TAF8:251	1
TAF8:251---TAF8:391	intralink	EISKSEHR(4)	TAF8:391	LGEKALQHLIGTK(4)	TAF8:251	1
TAF8:317---TAF8:326	intralink	FDIVAHAKHR(8)	TAF8:326	SMVSSKR(6)	TAF8:317	5
TAF8:156---TAF8:164	intralink	LSKYASELK(3)	TAF8:164	VKPSIEK(2)	TAF8:156	8
TAF8:266---TAF8:391	intralink	KEDVGNENDNDIDK(1)	TAF8:266	EISKSEHR(4)	TAF8:391	1
TAF8:334---TAF8:391	intralink	EISKSEHR(4)	TAF8:391	LSVLEKR(6)	TAF8:334	2
TAF8:149---TAF8:156	intralink	LKLTR(2)	TAF8:149	VKPSIEKLSK(2)	TAF8:156	1
TAF8:391---TAF8:396	intralink	KQKIQESQQLK(1)	TAF8:396	EISKSEHR(4)	TAF8:391	13
TAF8:391---TAF8:398	intralink	EISKSEHR(4)	TAF8:391	QKIQESQQLKR(2)	TAF8:398	28
TAF8:348---TAF8:391	intralink	RKEIDGLVGQYLGYYATK(2)	TAF8:348	EISKSEHR(4)	TAF8:391	2
TAF8:326---TAF8:334	intralink	FDIVAHAKHR(8)	TAF8:326	LSVLEKR(6)	TAF8:334	26
TAF13:108---TAF13:94	intralink	QKEIQEAR(2)	TAF13:94	KLFDSNEKETK(8)	TAF13:108	3
TAF13:108---TAF13:117	intralink	DDDIEKK(6)	TAF13:117	KLFDSNEKETK(8)	TAF13:108	10
TAF13:108---TAF13:121	intralink	KEAKR(1)	TAF13:121	LFDSNEKETK(7)	TAF13:108	1
TAF13:128---TAF13:132	intralink	AIKEAK(3)	TAF13:128	KLKLSK(1)	TAF13:132	1
TAF13:117---TAF13:121	intralink	KEAKR(1)	TAF13:121	DDDIEKK(6)	TAF13:117	3
TAF13:101---TAF13:117	intralink	KLFDSNEKETK(1)	TAF13:101	DDDIEKKR(6)	TAF13:117	1
TAF13:101---TAF13:94	intralink	KLFDSNEK(1)	TAF13:101	VEELMNKQKEIQEAR(9)	TAF13:94	8
TAF13:118---TAF13:121	intralink	KEAKR(1)	TAF13:121	DDDIEKKR(7)	TAF13:118	1
TAF13:124---TAF13:131	intralink	KEAKR(4)	TAF13:124	AIKEAKK(6)	TAF13:131	1
TAF13:73---TAF13:94	intralink	QKEIQEAR(2)	TAF13:94	MEDFKFALR(5)	TAF13:73	1
TAF13:131---TAF13:134	intralink	LKLSK(2)	TAF13:134	AIKEAKK(6)	TAF13:131	2
TAF13:78---TAF13:92	intralink	KDR(1)	TAF13:78	VEELMNKQK(7)	TAF13:92	2
TAF12:238---TAF12:258	intralink	KLR(1)	TAF12:238	RDQNLPEETLQKLLR(12)	TAF12:258	8
TAF12:258---TAF12:504	intralink	DQNLPEETLQKLLR(11)	TAF12:258	LKELLR(2)	TAF12:504	4
TAF12:258---TAF12:552	intralink	KVDNIDMR(1)	TAF12:552	DQNLPEETLQKLLR(11)	TAF12:258	1
TAF12:549---TAF12:552	intralink	LAKHR(3)	TAF12:549	KVDNIDMR(1)	TAF12:552	16
TAF12:549---TAF12:604	intralink	VQGVAISKSVNKN(8)	TAF12:604	LAKHR(3)	TAF12:549	1
TAF12:246---TAF12:258	intralink	DQNLPEETLQKLLR(11)	TAF12:258	TIEAAKR(6)	TAF12:246	1
TAF12:246---TAF12:504	intralink	TIEAAKR(6)	TAF12:246	KLKELLR(3)	TAF12:504	1
TAF12:267---TAF12:274	intralink	YAQTKATAYQMSQHLQR(5)	TAF12:274	QEAILKQR(6)	TAF12:267	38
TAF12:552---TAF12:604	intralink	KVDNIDMR(1)	TAF12:552	VQGVAISKSVNKN(8)	TAF12:604	1
TAF12:237---TAF12:258	intralink	SILEEFEKKLR(9)	TAF12:258	DQNLPEETLQKLLR(11)	TAF12:237	3
TAF12:586---TAF12:604	intralink	VQGVAISKSVNKN(8)	TAF12:604	KFQPTAGYNQK(1)	TAF12:586	1
TAF12:229---TAF12:274	intralink	GQVTIQQFQQVKSILEEFEK(12)	TAF12:229	YAQTKATAYQMSQHLQR(5)	TAF12:274	13
TAF11:235---TAF11:241	intralink	IPKDEPLSPEDIR(3)	TAF11:241	DLDESVVDQIMNSKR(14)	TAF11:235	6
TAF11:235---TAF11:37	intralink	DLDESVVDQIMNSKR(14)	TAF11:235	LEEVKDVHEDPKAEEGLVSAPQGSDTLGQEGK(12)	TAF11:37	1
TAF11:212---TAF11:216	intralink	AAIKNIR(4)	TAF11:216	KAAIKNIR(1)	TAF11:212	1
TAF11:201---TAF11:241	intralink	RQKAQILEQISQR(3)	TAF11:201	IPKDEPLSPEDIR(3)	TAF11:241	16
TAF11:201---TAF11:212	intralink	KAAIKNIR(1)	TAF11:201	QKAQILEQISQR(2)	TAF11:212	4
TAF11:216---TAF11:235	intralink	KAAIKNIR(5)	TAF11:216	DLDESVVDQIMNSKR(14)	TAF11:235	14
TAF11:37---TAF11:60	intralink	LEEVKDVHEDPKAEEGLVSAPQGSDTLGQEGK(12)	TAF11:37	TEKEQNEAK(3)	TAF11:60	6
TAF11:193---TAF11:241	intralink	IPKDEPLSPEDIR(3)	TAF11:241	AKEVQSR(2)	TAF11:193	3
TAF11:193---TAF11:201	intralink	AKEVQSR(2)	TAF11:193	RQKAQILEQISQR(3)	TAF11:201	2
TAF11:30---TAF11:57	intralink	AEEGLVSAPQGSDTLGQEGKTEK(20)	TAF11:57	LEEVKDVHEDPK(5)	TAF11:30	2
TAF11:30---TAF11:60	intralink	LEEVKDVHEDPKAEEGLVSAPQGSDTLGQEGK(5)	TAF11:30	TEKEQNEAK(3)	TAF11:60	2
TAF2:1069---TAF2:1165	intralink	LGSEGLIKFR(8)	TAF2:1069	LSKIK(3)	TAF2:1165	2
TAF2:1069---TAF2:1196	intralink	ELLNASNFVVEEGFSNKSR(17)	TAF2:1196	LGSEGLIKFR(8)	TAF2:1069	4
TAF2:25---TAF2:34	intralink	ATQNFKIAHQK(6)	TAF2:34	SQAKSSR(4)	TAF2:25	6
TAF2:1165---TAF2:949	intralink	IKDSDLFLNLR(2)	TAF2:949	LSKIK(3)	TAF2:1165	1
TAF2:1165---TAF2:1196	intralink	ELLNASNFVVEEGFSNKSR(17)	TAF2:1196	LSKIK(3)	TAF2:1165	3
TAF2:1165---TAF2:1208	intralink	LSKIK(3)	TAF2:1165	TTMKGAIQILK(4)	TAF2:1208	1
TAF2:1165---TAF2:1170	intralink	LSKIK(3)	TAF2:1165	DGKPSSGLENSK(3)	TAF2:1170	5
TAF2:211---TAF2:34	intralink	ATQNFKIAHQK(6)	TAF2:34	LYTPFVLKIK(8)	TAF2:211	1
TAF2:2---TAF2:949	intralink	PAIPYDYPSIVSHGTPR(1)	TAF2:2	IKDSDLFLNLR(2)	TAF2:949	1
TAF2:2---TAF2:561	intralink	PAIPYDYPSIVSHGTPR(1)	TAF2:2	FPVNDATDFKFIR(10)	TAF2:561	1
TAF2:2---TAF2:330	intralink	VVLPDFESVKESPHILDHSK(10)	TAF2:330	PAIPYDYPSIVSHGTPR(1)	TAF2:2	3
TAF2:2---TAF2:211	intralink	PAIPYDYPSIVSHGTPR(1)	TAF2:2	LYTPFVLKIK(8)	TAF2:211	2
TAF2:2---TAF2:726	intralink	IHEADGTPYEHIVDLKEGFTK(16)	TAF2:726	PAIPYDYPSIVSHGTPR(1)	TAF2:2	2
TAF2:2---TAF2:34	intralink	PAIPYDYPSIVSHGTPR(1)	TAF2:2	ATQNFKIAHQK(6)	TAF2:34	2
TAF2:2---TAF2:213	intralink	PAIPYDYPSIVSHGTPR(1)	TAF2:2	IKYSLR(2)	TAF2:213	1
TAF2:2---TAF2:517	intralink	PAIPYDYPSIVSHGTPR(1)	TAF2:2	KLFGFNNYK(1)	TAF2:517	1
TAF2:118---TAF2:1270	intralink	YQKSYDTNSESIDIYQHHFYR(3)	TAF2:118	KVVTR(1)	TAF2:1270	1
TAF2:118---TAF2:34	intralink	YQKSYDTNSESIDIYQHHFYR(3)	TAF2:118	ATQNFKIAHQK(6)	TAF2:34	1
TAF2:1353---TAF2:1361	intralink	KIPPPSSLVDDVTAPTPK(1)	TAF2:1361	EIEPPKENGPSEK(6)	TAF2:1353	1
TAF2:747---TAF2:755	intralink	KDDSENTVNR(1)	TAF2:755	NKKDEELTK(2)	TAF2:747	8
TAF2:19---TAF2:34	intralink	KQKSQAK(1)	TAF2:19	ATQNFKIAHQK(6)	TAF2:34	3
TAF2:19---TAF2:2	intralink	KQKSQAK(1)	TAF2:19	PAIPYDYPSIVSHGTPR(1)	TAF2:2	4
TAF2:1269---TAF2:1290	intralink	IDSVSDKK(7)	TAF2:1269	LYAKPRPK(4)	TAF2:1290	4
TAF2:1269---TAF2:1294	intralink	PKPSIVDSTSQK(2)	TAF2:1294	IDSVSDKK(7)	TAF2:1269	2
TAF2:650---TAF2:755	intralink	FNKKR(3)	TAF2:650	KDDSENTVNR(1)	TAF2:755	1
TAF2:650---TAF2:744	intralink	IKKNK(2)	TAF2:744	FNKKR(3)	TAF2:650	1
TAF2:650---TAF2:748	intralink	FNKKR(3)	TAF2:650	KDEELTK(1)	TAF2:748	1
TAF2:650---TAF2:747	intralink	FNKKR(3)	TAF2:650	NKKDEELTK(2)	TAF2:747	1
TAF2:561---TAF2:674	intralink	FPVNDATDFKFIR(10)	TAF2:561	SDASKSR(5)	TAF2:674	7
TAF2:561---TAF2:678	intralink	KKDPVSFLNEACQHVNQTGPGITSQIFTGPMTIR(2)	TAF2:678	FPVNDATDFKFIR(10)	TAF2:561	3
TAF2:561---TAF2:677	intralink	FPVNDATDFKFIR(10)	TAF2:561	KKDPVSFLNEACQHVNQTGPGITSQIFTGPMTIR(1)	TAF2:677	3
TAF2:561---TAF2:580	intralink	MTKTDR(3)	TAF2:580	FPVNDATDFKFIR(10)	TAF2:561	1
TAF2:561---TAF2:566	intralink	FPVNDATDFKFIR(10)	TAF2:561	LKAPLVLFILDR(2)	TAF2:566	1
TAF2:1167---TAF2:1196	intralink	IKDGKPSSGLENSK(2)	TAF2:1167	ELLNASNFVVEEGFSNKSR(17)	TAF2:1196	1
TAF2:1167---TAF2:674	intralink	IKDGKPSSGLENSK(2)	TAF2:1167	SDASKSR(5)	TAF2:674	3
TAF2:748---TAF2:755	intralink	KDDSENTVNR(1)	TAF2:755	KDEELTK(1)	TAF2:748	15
TAF2:744---TAF2:747	intralink	RIKK(3)	TAF2:744	NKKDEELTK(2)	TAF2:747	1
TAF2:744---TAF2:748	intralink	IKKNK(2)	TAF2:744	KDEELTKK(1)	TAF2:748	2
TAF2:745---TAF2:755	intralink	KDDSENTVNR(1)	TAF2:755	IKKNK(3)	TAF2:745	1
TAF2:745---TAF2:748	intralink	KDEELTK(1)	TAF2:748	IKKNK(3)	TAF2:745	2
TAF2:525---TAF2:580	intralink	LFGFNNYKFVIK(8)	TAF2:525	MTKTDR(3)	TAF2:580	2
TAF2:1388---TAF2:1425	intralink	SKKQLLVK(2)	TAF2:1388	LEFSSIPFNPKR(11)	TAF2:1425	1
TAF2:1170---TAF2:1196	intralink	ELLNASNFVVEEGFSNKSR(17)	TAF2:1196	DGKPSSGLENSK(3)	TAF2:1170	2
TAF2:1170---TAF2:674	intralink	IKDGKPSSGLENSK(5)	TAF2:1170	SDASKSR(5)	TAF2:674	2
TAF2:1290---TAF2:1304	intralink	LYAKPRPK(4)	TAF2:1290	PKPSIVDSTSQKIEEK(12)	TAF2:1304	1
TAF2:1290---TAF2:1308	intralink	LYAKPR(4)	TAF2:1290	IEEKPK(4)	TAF2:1308	1
TAF2:1290---TAF2:1321	intralink	STEKSSGLSLK(4)	TAF2:1321	LYAKPR(4)	TAF2:1290	1
TAF2:1290---TAF2:1294	intralink	PKPSIVDSTSQK(2)	TAF2:1294	LYAKPR(4)	TAF2:1290	2
TAF2:1361---TAF2:1425	intralink	LEFSSIPFNPKR(11)	TAF2:1425	KIPPPSSLVDDVTAPTPK(1)	TAF2:1361	3
TAF2:529---TAF2:542	intralink	FVIKQR(4)	TAF2:529	EDIGKAPLANQHFR(5)	TAF2:542	1
TAF2:1488---TAF2:1500	intralink	VAKSTPKAR(3)	TAF2:1500	ATNSGPVDSLNDDSIPTDGVAELKPEVEQR(24)	TAF2:1488	1
TAF2:1304---TAF2:1312	intralink	PKPSIVDSTSQKIEEK(12)	TAF2:1304	PKIKLGFK(4)	TAF2:1312	1
TAF2:1308---TAF2:1316	intralink	IEEKPK(4)	TAF2:1308	IKLGFKK(6)	TAF2:1316	1
TAF2:284---TAF2:292	intralink	TVGDIGQTKPIGEK(9)	TAF2:284	FSKQPNDNDDDDDDMIDSYQETDEEMTR(3)	TAF2:292	1
TAF2:1344---TAF2:1347	intralink	KEIEPPKENGPSEK(1)	TAF2:1347	VRPSKVK(5)	TAF2:1344	1
TAF2:880---TAF2:947	intralink	MFIQETIPAALSTIKIK(15)	TAF2:947	LSKEENNHIGLHHLLK(3)	TAF2:880	5
TAF2:880---TAF2:949	intralink	LSKEENNHIGLHHLLK(3)	TAF2:880	IKDSDLFLNLR(2)	TAF2:949	23
TAF2:1208---TAF2:674	intralink	SDASKSR(5)	TAF2:674	TTMKGAIQILK(4)	TAF2:1208	4
TAF2:1208---TAF2:19	intralink	KQKSQAK(1)	TAF2:19	TTMKGAIQILK(4)	TAF2:1208	2
TAF2:1208---TAF2:1425	intralink	TTMKGAIQILK(4)	TAF2:1208	LEFSSIPFNPKR(11)	TAF2:1425	2
TAF2:1208---TAF2:2	intralink	PAIPYDYPSIVSHGTPR(1)	TAF2:2	TTMKGAIQILK(4)	TAF2:1208	5
TAF2:1316---TAF2:1413	intralink	ILLREKR(6)	TAF2:1413	LGFKKSTEK(4)	TAF2:1316	1
TAF2:1270---TAF2:1290	intralink	LYAKPR(4)	TAF2:1290	IDSVSDKKVVTR(8)	TAF2:1270	3
TAF2:1270---TAF2:1294	intralink	PKPSIVDSTSQK(2)	TAF2:1294	KVVTR(1)	TAF2:1270	1
TAF2:674---TAF2:678	intralink	KKDPVSFLNEACQHVNQTGPGITSQIFTGPMTIR(2)	TAF2:678	SDASKSR(5)	TAF2:674	1
TAF2:674---TAF2:947	intralink	MFIQETIPAALSTIKIK(15)	TAF2:947	SDASKSR(5)	TAF2:674	3
TAF2:674---TAF2:949	intralink	IKDSDLFLNLR(2)	TAF2:949	SDASKSR(5)	TAF2:674	4
TAF2:674---TAF2:873	intralink	CEAAKGLAR(5)	TAF2:873	SDASKSR(5)	TAF2:674	11
TAF2:674---TAF2:880	intralink	LSKEENNHIGLHHLLK(3)	TAF2:880	SDASKSR(5)	TAF2:674	9
TAF2:320---TAF2:408	intralink	EIKVVLPDFESVK(3)	TAF2:320	VYFLPSQKEMVLNTCLALYK(8)	TAF2:408	5
TAF2:1294---TAF2:949	intralink	PKPSIVDSTSQKIEEK(2)	TAF2:1294	IKDSDLFLNLR(2)	TAF2:949	1
TAF2:1294---TAF2:1308	intralink	PKPSIVDSTSQK(2)	TAF2:1294	IEEKPK(4)	TAF2:1308	2
TAF2:739---TAF2:755	intralink	LDIQYNTKYK(8)	TAF2:739	KDDSENTVNR(1)	TAF2:755	1
TAF2:677---TAF2:873	intralink	CEAAKGLAR(5)	TAF2:873	KKDPVSFLNEACQHVNQTGPGITSQIFTGPMTIR(1)	TAF2:677	3
TAF2:580---TAF2:726	intralink	MTKTDR(3)	TAF2:580	IHEADGTPYEHIVDLKEGFTK(16)	TAF2:726	5
TAF2:566---TAF2:674	intralink	LKAPLVLFILDR(2)	TAF2:566	SDASKSR(5)	TAF2:674	4
TAF2:1321---TAF2:1330	intralink	IKPK(2)	TAF2:1330	STEKSSGLSLK(4)	TAF2:1321	2
TAF2:542---TAF2:674	intralink	EDIGKAPLANQHFR(5)	TAF2:542	SDASKSR(5)	TAF2:674	14
TAF2:542---TAF2:678	intralink	EDIGKAPLANQHFR(5)	TAF2:542	KKDPVSFLNEACQHVNQTGPGITSQIFTGPMTIR(2)	TAF2:678	6
TAF2:542---TAF2:561	intralink	EDIGKAPLANQHFR(5)	TAF2:542	FPVNDATDFKFIR(10)	TAF2:561	8
TAF2:542---TAF2:677	intralink	EDIGKAPLANQHFR(5)	TAF2:542	KKDPVSFLNEACQHVNQTGPGITSQIFTGPMTIR(1)	TAF2:677	1
TAF2:678---TAF2:873	intralink	CEAAKGLAR(5)	TAF2:873	KDPVSFLNEACQHVNQTGPGITSQIFTGPMTIR(1)	TAF2:678	15
TAF2:1398---TAF2:1425	intralink	RLEFSSIPFNPKR(12)	TAF2:1425	FGYKTANSR(4)	TAF2:1398	3
TAF2:1378---TAF2:1425	intralink	IPPPSSLVDDVTAPTPKVEDISNHR(17)	TAF2:1378	LEFSSIPFNPKR(11)	TAF2:1425	1
TAF2:873---TAF2:947	intralink	CEAAKGLAR(5)	TAF2:873	MFIQETIPAALSTIKIK(15)	TAF2:947	1
TAF2:213---TAF2:289	intralink	TVGDIGQTKPIGEKFSK(14)	TAF2:289	IKYSLR(2)	TAF2:213	1
TAF2:213---TAF2:340	intralink	ESPHILDHSKK(10)	TAF2:340	IKYSLR(2)	TAF2:213	2
TAF2:213---TAF2:284	intralink	TVGDIGQTKPIGEK(9)	TAF2:284	IKYSLR(2)	TAF2:213	1
TAF2:34---TAF2:542	intralink	EDIGKAPLANQHFR(5)	TAF2:542	ATQNFKIAHQK(6)	TAF2:34	2
TAF2:34---TAF2:566	intralink	LKAPLVLFILDR(2)	TAF2:566	ATQNFKIAHQK(6)	TAF2:34	1
TAF2:34---TAF2:561	intralink	FPVNDATDFKFIR(10)	TAF2:561	ATQNFKIAHQK(6)	TAF2:34	1
TAF2:34---TAF2:674	intralink	ATQNFKIAHQK(6)	TAF2:34	SDASKSR(5)	TAF2:674	2
TAF2:1196---TAF2:949	intralink	ELLNASNFVVEEGFSNKSR(17)	TAF2:1196	IKDSDLFLNLR(2)	TAF2:949	3
TAF2:1196---TAF2:674	intralink	ELLNASNFVVEEGFSNKSR(17)	TAF2:1196	SDASKSR(5)	TAF2:674	4
TAF2:1196---TAF2:1208	intralink	TTMKGAIQILK(4)	TAF2:1208	ELLNASNFVVEEGFSNKSR(17)	TAF2:1196	16
TAF2:1500---TAF2:1527	intralink	VAKSTPKAR(3)	TAF2:1500	QKFNPTINKPK(2)	TAF2:1527	1
TAF2:1425---TAF2:1432	intralink	YDVKLKYNR(6)	TAF2:1432	RLEFSSIPFNPKR(12)	TAF2:1425	10
TAF2:1425---TAF2:1430	intralink	YDVKLKYNR(4)	TAF2:1430	LEFSSIPFNPKR(11)	TAF2:1425	21
TAF2:1425---TAF2:1500	intralink	VAKSTPKAR(3)	TAF2:1500	LEFSSIPFNPKR(11)	TAF2:1425	1
TAF2:1425---TAF2:949	intralink	LEFSSIPFNPKR(11)	TAF2:1425	IKDSDLFLNLR(2)	TAF2:949	1
TAF2:1425---TAF2:1488	intralink	ATNSGPVDSLNDDSIPTDGVAELKPEVEQR(24)	TAF2:1488	LEFSSIPFNPKR(11)	TAF2:1425	1
TAF2:1425---TAF2:2	intralink	PAIPYDYPSIVSHGTPR(1)	TAF2:2	LEFSSIPFNPKR(11)	TAF2:1425	2
TAF4:292---TAF4:319	intralink	VTLDIEGQEDDGKSKQDNEEVLHR(15)	TAF4:319	DIATKQK(5)	TAF4:292	1
TAF4:292---TAF4:317	intralink	VTLDIEGQEDDGKSKQDNEEVLHR(13)	TAF4:317	DIATKQK(5)	TAF4:292	3
TAF4:165---TAF4:184	intralink	LSDALTAAGVDLKEEESLLSQSTVIQQSR(13)	TAF4:184	LLGNNGANPNGQKSSDPEK(13)	TAF4:165	7
TAF4:165---TAF4:30	intralink	LLGNNGANPNGQKSSDPEK(13)	TAF4:165	VKVER(2)	TAF4:30	2
TAF4:165---TAF4:273	intralink	LKHSTTPR(2)	TAF4:273	LLGNNGANPNGQKSSDPEK(13)	TAF4:165	4
TAF4:27---TAF4:284	intralink	TSDQIDVGEYKR(11)	TAF4:27	SDVSKVLR(5)	TAF4:284	2
TAF4:27---TAF4:30	intralink	VKVER(2)	TAF4:30	TSDQIDVGEYKR(11)	TAF4:27	47
TAF4:27---TAF4:273	intralink	TSDQIDVGEYKR(11)	TAF4:27	LKHSTTPR(2)	TAF4:273	3
TAF4:30---TAF4:317	intralink	VTLDIEGQEDDGKSKQDNEEVLHR(13)	TAF4:317	VKVER(2)	TAF4:30	1
TAF4:273---TAF4:303	intralink	VQKR(3)	TAF4:303	LKHSTTPR(2)	TAF4:273	1
TAF4:273---TAF4:284	intralink	LKHSTTPR(2)	TAF4:273	SDVSKVLR(5)	TAF4:284	7
TAF4:273---TAF4:30	intralink	VKVER(2)	TAF4:30	LKHSTTPR(2)	TAF4:273	1
TAF4:273---TAF4:319	intralink	VTLDIEGQEDDGKSKQDNEEVLHR(15)	TAF4:319	LKHSTTPR(2)	TAF4:273	1
TAF4:273---TAF4:273	intralink	LKHSTTPR(2)	TAF4:273	LKHSTTPR(2)	TAF4:273	2
TAF4:273---TAF4:292	intralink	LKHSTTPR(2)	TAF4:273	DIATKQK(5)	TAF4:292	1
TAF4:273---TAF4:317	intralink	VTLDIEGQEDDGKSKQDNEEVLHR(13)	TAF4:317	LKHSTTPR(2)	TAF4:273	2
TAF4:143---TAF4:30	intralink	VKVER(2)	TAF4:30	STTSLNKDTMFDNR(7)	TAF4:143	1
TAF4:317---TAF4:317	intralink	VTLDIEGQEDDGKSK(13)	TAF4:317	VTLDIEGQEDDGKSKQDNEEVLHR(13)	TAF4:317	1
TAF4:340---TAF4:342	intralink	AANATAMMMTSKSKK(12)	TAF4:340	AANATAMMMTSKSKK(14)	TAF4:342	2
TAF4:294---TAF4:317	intralink	VTLDIEGQEDDGKSK(13)	TAF4:317	QKER(2)	TAF4:294	3
TAF4:294---TAF4:319	intralink	DIATKQKER(7)	TAF4:294	VTLDIEGQEDDGKSKQDNEEVLHR(15)	TAF4:319	4
TAF4:294---TAF4:303	intralink	VQKR(3)	TAF4:303	QKEREEQR(2)	TAF4:294	1
TAF4:136---TAF4:143	intralink	NESFPGLSVSKSTTSLNKDTMFDNR(18)	TAF4:143	NESFPGLSVSKSTTSLNKDTMFDNR(11)	TAF4:136	1
TAF4:136---TAF4:30	intralink	NESFPGLSVSKSTTSLNK(11)	TAF4:136	VKVER(2)	TAF4:30	1
TAF4:345---TAF4:359	intralink	KYSWMNADSGAQGGKTNSVLAR(1)	TAF4:345	YSWMNADSGAQGGKTNSVLAR(14)	TAF4:359	1
TAF4:303---TAF4:317	intralink	VTLDIEGQEDDGKSK(13)	TAF4:317	VQKR(3)	TAF4:303	2
TAF4:284---TAF4:319	intralink	SDVSKVLR(5)	TAF4:284	VTLDIEGQEDDGKSKQDNEEVLHR(15)	TAF4:319	2
TAF4:284---TAF4:30	intralink	SDVSKVLR(5)	TAF4:284	VKVER(2)	TAF4:30	1
TAF4:284---TAF4:292	intralink	SDVSKVLR(5)	TAF4:284	DIATKQKER(5)	TAF4:292	11
TAF4:269---TAF4:273	intralink	LKHSTTPR(2)	TAF4:273	RPIKSK(4)	TAF4:269	5
TAF4:269---TAF4:284	intralink	SDVSKVLR(5)	TAF4:284	RPIKSK(4)	TAF4:269	1
TAF4:271---TAF4:284	intralink	SDVSKVLR(5)	TAF4:284	SKLKHSTTPR(2)	TAF4:271	4
TAF7:279---TAF7:402	intralink	KTNDSDAHVR(1)	TAF7:279	LKAELETK(2)	TAF7:402	6
TAF7:279---TAF7:417	intralink	KTNDSDAHVR(1)	TAF7:279	QVEMEQKEQQNNSNVTSHNIYQQR(7)	TAF7:417	1
TAF7:279---TAF7:41	intralink	KTNDSDAHVR(1)	TAF7:279	VKPTR(2)	TAF7:41	5
TAF7:279---TAF7:29	intralink	VKPPINKPESTVIPR(7)	TAF7:29	KTNDSDAHVR(1)	TAF7:279	2
TAF7:279---TAF7:306	intralink	FYEQEEEDDEDEETFELKR(18)	TAF7:306	KTNDSDAHVR(1)	TAF7:279	17
TAF7:279---TAF7:391	intralink	ASNPIMKNR(7)	TAF7:391	KTNDSDAHVR(1)	TAF7:279	1
TAF7:236---TAF7:279	intralink	YELVDTEAGTIPSFDADASTPNTKEFTVR(24)	TAF7:236	KTNDSDAHVR(1)	TAF7:279	3
TAF7:180---TAF7:408	intralink	GVKKR(4)	TAF7:180	LKAELETKLR(8)	TAF7:408	2
TAF7:108---TAF7:378	intralink	LTHTQIIKEEIEELQATIGLKQSDFNK(21)	TAF7:378	LKDR(2)	TAF7:108	1
TAF7:108---TAF7:115	intralink	LYGAKLVDLPTMVEIHK(5)	TAF7:115	LKDR(2)	TAF7:108	1
TAF7:108---TAF7:83	intralink	KCVEQGDFSEISLQWK(1)	TAF7:83	LKDR(2)	TAF7:108	13
TAF7:132---TAF7:417	intralink	KNIFK(1)	TAF7:132	QVEMEQKEQQNNSNVTSHNIYQQR(7)	TAF7:417	3
TAF7:132---TAF7:279	intralink	KNIFK(1)	TAF7:132	KTNDSDAHVR(1)	TAF7:279	1
TAF7:306---TAF7:41	intralink	FYEQEEEDDEDEETFELKR(18)	TAF7:306	VKPTR(2)	TAF7:41	19
TAF7:41---TAF7:417	intralink	QVEMEQKEQQNNSNVTSHNIYQQR(7)	TAF7:417	VKPTR(2)	TAF7:41	2
TAF7:402---TAF7:41	intralink	LKAELETK(2)	TAF7:402	VKPTR(2)	TAF7:41	2
TAF7:402---TAF7:417	intralink	LKAELETK(2)	TAF7:402	QVEMEQKEQQNNSNVTSHNIYQQR(7)	TAF7:417	20
TAF7:391---TAF7:41	intralink	VKPTR(2)	TAF7:41	ASNPIMKNR(7)	TAF7:391	1
TAF7:391---TAF7:402	intralink	ASNPIMKNR(7)	TAF7:391	LKAELETKLR(2)	TAF7:402	5
TAF7:275---TAF7:279	intralink	KTNDSDAHVR(1)	TAF7:279	SKGGR(2)	TAF7:275	2
TAF7:11---TAF7:5	intralink	KQNTVER(1)	TAF7:11	LKLHTDK(2)	TAF7:5	2
TAF7:11---TAF7:279	intralink	KTNDSDAHVR(1)	TAF7:279	LHTDKKQNTVER(6)	TAF7:11	1
TAF7:11---TAF7:41	intralink	KQNTVER(1)	TAF7:11	VKPTR(2)	TAF7:41	2
TAF7:115---TAF7:132	intralink	LYGAKLVDLPTMVEIHK(5)	TAF7:115	KNIFK(1)	TAF7:132	2
